# Supplementary material for: Gypenoside induces apoptosis by inhibiting the PI3K/AKT/mTOR pathway and enhances T-cell antitumor immunity by inhibiting PD-L1 in gastric cancer
Source: Front Pharmacol. 2024 Feb 28;15:1243353. doi: 10.3389/fphar.2024.1243353 (PMC10933075; doi:10.3389/fphar.2024.1243353)
Supplement: Supplementary file 1 [file Table4.XLS]

## Sheet: venn-90 genes
SIRT2
MET
EIF4A1
AGTR2
SLC28A2
MAP3K9
F10
TYMS
NCSTN
S1PR3
S1PR1
HTR2C
HTR2B
HTR2A
HTR1B
ADRA2C
ADRA2B
ADRA2A
DRD3
DRD2
DRD1
ADRA1D
ADRA1A
PPP2CA
LGALS8
LGALS4
LGALS3
ALDH2
BCL2L1
F7
F2
TACR2
PSEN2
PSEN1
HSP90AA1
GLRA1
ADORA2A
AR
MMP13
HSD11B2
HSD11B1
ECE1
ACE
RORC
IMPDH2
IMPDH1
FGF2
FGF1
VEGFA
MAPK8
KDR
PTPN2
PTPN1
NR3C1
EGFR
PIK3CG
PIK3CD
PIK3CB
PIK3CA
PIK3C3
PPP2R5A
STAT3
FCER2
HPSE
PPM1B
SYK
IL2
CYP2D6
MMP9
MMP1
MAPK14
MAP2K1
PTGFR
FGR
ADORA1
SLC5A2
SLC5A1
HTR6
ALOX5AP
PIK3C2B
PIK3C2A
ATP1A1
MTOR
PTAFR
PPP1CC
JUN
APH1B
APH1A
MME
CDK1
