# Supplementary material for: Gypenoside induces apoptosis by inhibiting the PI3K/AKT/mTOR pathway and enhances T-cell antitumor immunity by inhibiting PD-L1 in gastric cancer
Source: Front Pharmacol. 2024 Feb 28;15:1243353. doi: 10.3389/fphar.2024.1243353 (PMC10933075; doi:10.3389/fphar.2024.1243353)
Supplement: Supplementary file 2 [file Table2.XLS]

## Sheet: Gypenosides related target gene
STAT3
SLC5A2
SLC5A1
VEGFA
FGF1
FGF2
HPSE
F2
F7
ATP1A1
SIRT2
MAPK14
HSP90AA1
ALDH2
ADORA1
FCER2
MMP1
MAPK8
S1PR3
S1PR1
EIF4A1
F10
PIK3CG
MMP9
AGTR2
TACR2
F9
MET
EGFR
ADORA2A
IMPDH1
IMPDH2
ADORA3
PTPN1
MAP2K1
CDK1
PIK3CD
PIK3CB
PIK3CA
HSD11B2
IL2
PTPN2
MTOR
TYMS
ACE
MME
MMP13
ECE1
SLC28A2
PIK3C2A
PIK3C3
SYK
MAP3K9
FGR
PIK3C2B
PTAFR
RORC
PSEN2
PSENEN
NCSTN
APH1A
PSEN1
APH1B
LGALS4
LGALS3
LGALS8
BCL2L1
HSD11B1
JUN
HTR2B
ADRA2C
ADRA2B
DRD1
ADRA1D
HTR2A
HTR2C
ADRA1A
CYP2D6
HTR6
HTR1B
PPM1B
PPP1CC
PPP2CA
PPP2R5A
GLRA1
GLRA2
ALOX5AP
PTGFR
ADRA2A
DRD2
DRD3
KDR
AR
NR3C1
