# Supplementary material for: Gypenoside induces apoptosis by inhibiting the PI3K/AKT/mTOR pathway and enhances T-cell antitumor immunity by inhibiting PD-L1 in gastric cancer
Source: Front Pharmacol. 2024 Feb 28;15:1243353. doi: 10.3389/fphar.2024.1243353 (PMC10933075; doi:10.3389/fphar.2024.1243353)
Supplement: Supplementary file 4 [file Table9.XLSX]

## Sheet: Sheet1
group	A	A	A	A	A	A	A	A	A	A
sample	gypenoside LVI	gypenoside XLVI	ginsenoside Rb3	gypenoside Rd	gypenoside A	gypenoside L	gypenoside LI	damulin A	damulin B	gypenoside XLIX
AKT	-7.5	-7.8	-9.4	-7.9	-8.8	-8	-8.5	-8	-8.4	-9.3
MTOR	-9.5	-8.9	-11.1	-10.3	-10.2	-10.5	-10.5	-10.6	-10.7	-10.6
PI3K	-9.9	-9.1	-11	-8.8	-10.7	-8.2	-9.1	-9.4	-9.4	-10.6
