# Supplementary material for: Gypenoside induces apoptosis by inhibiting the PI3K/AKT/mTOR pathway and enhances T-cell antitumor immunity by inhibiting PD-L1 in gastric cancer
Source: Front Pharmacol. 2024 Feb 28;15:1243353. doi: 10.3389/fphar.2024.1243353 (PMC10933075; doi:10.3389/fphar.2024.1243353)
Supplement: Supplementary file 7 [file Table5.XLS]

## Sheet: BP
Category	Term	Count	%	PValue	Genes	List Total	Pop Hits	Pop Total	Fold Enrichment	Bonferroni	Benjamini	FDR
GOTERM_BP_DIRECT	GO:0051897~positive regulation of protein kinase B signaling	13	14.4444	7.22e-13	HSP90AA1, F10, PIK3CD, PIK3CB, FGF2, EGFR, MTOR, PIK3CG, VEGFA, F7, PIK3CA, HPSE, MET	90	129	19308	21.6196	1.19e-09	8.76e-10	8.1e-10
GOTERM_BP_DIRECT	GO:0071880~adenylate cyclase-activating adrenergic receptor signaling pathway	8	8.88889	1.06e-12	ADRA1D, DRD1, DRD2, ADRA2C, ADRA1A, DRD3, ADRA2B, ADRA2A	90	18	19308	95.3481	1.75e-09	8.76e-10	8.1e-10
GOTERM_BP_DIRECT	GO:0014065~phosphatidylinositol 3-kinase signaling	9	10	2.77e-11	PIK3CA, HTR2B, PIK3CD, PIK3CB, HTR2A, PIK3C2A, SIRT2, PIK3CG, PIK3C2B	90	45	19308	42.9067	4.58e-08	1.53e-08	1.41e-08
GOTERM_BP_DIRECT	GO:0009410~response to xenobiotic stimulus	14	15.5556	7.44e-11	JUN, HSP90AA1, ACE, HTR2B, HTR2A, ATP1A1, TYMS, ADRA1A, HSD11B2, ADORA2A, CDK1, DRD1, DRD2, DRD3	90	240	19308	12.5144	1.23e-07	3.07e-08	2.84e-08
GOTERM_BP_DIRECT	GO:0036092~phosphatidylinositol-3-phosphate biosynthetic process	7	7.77778	4.15e-10	PIK3CA, PIK3CD, PIK3C3, PIK3CB, PIK3C2A, PIK3CG, PIK3C2B	90	21	19308	71.5111	6.85e-07	1.37e-07	1.27e-07
GOTERM_BP_DIRECT	GO:0042493~response to drug	14	15.5556	8.71e-10	JUN, STAT3, HTR2B, HTR2C, HTR2A, ATP1A1, TYMS, ADRA1A, HSD11B2, ADORA2A, CDK1, DRD1, DRD2, DRD3	90	293	19308	10.2507	1.44e-06	2.4e-07	2.21e-07
GOTERM_BP_DIRECT	GO:0048015~phosphatidylinositol-mediated signaling	8	8.88889	2.2e-09	PIK3CA, PTAFR, PIK3CD, PIK3C3, PIK3CB, PIK3C2A, PIK3CG, PIK3C2B	90	48	19308	35.7556	3.63e-06	4.68e-07	4.33e-07
GOTERM_BP_DIRECT	GO:0030335~positive regulation of cell migration	13	14.4444	2.39e-09	F10, STAT3, PIK3CD, FGF1, MMP9, EGFR, ADRA2A, VEGFA, FGR, F7, S1PR1, KDR, DRD1	90	258	19308	10.8098	3.95e-06	4.68e-07	4.33e-07
GOTERM_BP_DIRECT	GO:0050673~epithelial cell proliferation	8	8.88889	2.55e-09	AR, NCSTN, KDR, PSEN1, DRD2, FGF1, EGFR, BCL2L1	90	49	19308	35.0259	4.22e-06	4.68e-07	4.33e-07
GOTERM_BP_DIRECT	GO:0043406~positive regulation of MAP kinase activity	9	10	3.27e-09	HTR2B, HTR2A, PSEN1, FGF1, FGF2, EGFR, ADRA2A, PIK3CG, VEGFA	90	80	19308	24.135	5.4e-06	5.4e-07	4.99e-07
GOTERM_BP_DIRECT	GO:0008284~positive regulation of cell proliferation	17	18.8889	3.91e-09	PTGFR, HTR2B, ADRA1D, HTR2A, F2, FGF1, FGF2, EGFR, IL2, ADRA2A, VEGFA, AR, KDR, S1PR3, AGTR2, DRD3, BCL2L1	90	550	19308	6.63103	6.46e-06	5.49e-07	5.07e-07
GOTERM_BP_DIRECT	GO:0016485~protein processing	9	10	3.99e-09	APH1A, F7, NCSTN, APH1B, MME, PSEN2, ECE1, PIK3C3, PSEN1	90	82	19308	23.5463	6.59e-06	5.49e-07	5.07e-07
GOTERM_BP_DIRECT	GO:0070374~positive regulation of ERK1 and ERK2 cascade	12	13.3333	8.33e-09	MAP2K1, JUN, HTR2B, KDR, HTR2C, HTR2A, DRD2, FGF1, ADRA1A, FGF2, EGFR, VEGFA	90	229	19308	11.2419	1.38e-05	1.06e-06	9.78e-07
GOTERM_BP_DIRECT	GO:0030168~platelet activation	8	8.88889	1.75e-08	SYK, PIK3CA, PIK3CB, F2, ADRA2C, MAPK14, ADRA2B, ADRA2A	90	64	19308	26.8167	2.88e-05	2.06e-06	1.9e-06
GOTERM_BP_DIRECT	GO:0007220~Notch receptor processing	5	5.55556	5.22e-08	APH1A, NCSTN, APH1B, PSEN2, PSEN1	90	9	19308	119.185	8.62e-05	5.47e-06	5.06e-06
GOTERM_BP_DIRECT	GO:0043410~positive regulation of MAPK cascade	10	11.1111	5.31e-08	AR, ADORA1, KDR, ADRA1D, ADRA2C, ADRA1A, ADRA2B, FGF2, ADRA2A, VEGFA	90	160	19308	13.4083	8.76e-05	5.47e-06	5.06e-06
GOTERM_BP_DIRECT	GO:0034205~beta-amyloid formation	5	5.55556	8.67e-08	APH1A, NCSTN, APH1B, PSEN2, PSEN1	90	10	19308	107.267	0.000143	8.42e-06	7.78e-06
GOTERM_BP_DIRECT	GO:0010628~positive regulation of gene expression	15	16.6667	9.67e-08	PTGFR, MAP2K1, STAT3, PIK3CD, PIK3CB, PSEN1, FGF1, MAPK14, FGF2, MTOR, VEGFA, AR, MAPK8, CDK1, DRD1	90	516	19308	6.23643	0.00016	8.87e-06	8.2e-06
GOTERM_BP_DIRECT	GO:0043066~negative regulation of apoptotic process	15	16.6667	1.22e-07	PTGFR, PSEN2, HTR2B, PSEN1, MMP9, EGFR, IL2, MTOR, VEGFA, MAPK8, ADORA1, KDR, CDK1, DRD3, BCL2L1	90	526	19308	6.11787	0.000202	1.06e-05	9.83e-06
GOTERM_BP_DIRECT	GO:0051967~negative regulation of synaptic transmission, glutamatergic	5	5.55556	1.36e-07	ADORA1, HTR1B, HTR2A, DRD2, DRD3	90	11	19308	97.5152	0.000224	1.12e-05	1.04e-05
GOTERM_BP_DIRECT	GO:2000300~regulation of synaptic vesicle exocytosis	7	7.77778	1.56e-07	ADORA2A, HTR1B, DRD1, HTR2A, DRD2, ADRA1A, ADRA2A	90	53	19308	28.3346	0.000258	1.23e-05	1.13e-05
GOTERM_BP_DIRECT	GO:0010507~negative regulation of autophagy	7	7.77778	1.75e-07	STAT3, HTR2B, ADRA1A, MET, SIRT2, MTOR, BCL2L1	90	54	19308	27.8099	0.000289	1.31e-05	1.21e-05
GOTERM_BP_DIRECT	GO:0046854~phosphatidylinositol phosphorylation	7	7.77778	2.18e-07	PIK3CA, PIK3CD, PIK3C3, PIK3CB, PIK3C2A, PIK3CG, PIK3C2B	90	56	19308	26.8167	0.00036	1.57e-05	1.45e-05
GOTERM_BP_DIRECT	GO:0043085~positive regulation of catalytic activity	6	6.66667	2.87e-07	APH1A, NCSTN, APH1B, PSEN2, PSEN1, PIK3CG	90	31	19308	41.5226	0.000474	1.98e-05	1.83e-05
GOTERM_BP_DIRECT	GO:0042987~amyloid precursor protein catabolic process	5	5.55556	4.08e-07	APH1A, NCSTN, APH1B, PSEN2, PSEN1	90	14	19308	76.619	0.000673	2.69e-05	2.49e-05
GOTERM_BP_DIRECT	GO:0010595~positive regulation of endothelial cell migration	7	7.77778	7.04e-07	KDR, PIK3CD, PIK3CB, FGF1, FGF2, PIK3CG, VEGFA	90	68	19308	22.0843	0.00116118	4.47e-05	4.13e-05
GOTERM_BP_DIRECT	GO:0045907~positive regulation of vasoconstriction	6	6.66667	8.27e-07	ACE, ADRA1D, HTR2A, ADRA2C, ADRA1A, EGFR	90	38	19308	33.8737	0.00136438	5.06e-05	4.67e-05
GOTERM_BP_DIRECT	GO:0001938~positive regulation of endothelial cell proliferation	7	7.77778	1.47e-06	JUN, HTR2B, KDR, PIK3CD, FGF2, MTOR, VEGFA	90	77	19308	19.503	0.00243172	8.7e-05	8.04e-05
GOTERM_BP_DIRECT	GO:0019229~regulation of vasoconstriction	5	5.55556	1.93e-06	ACE, ECE1, ADRA2C, ADRA1A, ADRA2A	90	20	19308	53.6333	0.00318364	0.00011	0.000102
GOTERM_BP_DIRECT	GO:0016310~phosphorylation	8	8.88889	2.32e-06	PIK3CA, STAT3, HTR2B, PIK3CD, PIK3CB, PIK3C2A, MTOR, PIK3CG	90	130	19308	13.2021	0.00382779	0.000126	0.000116
GOTERM_BP_DIRECT	GO:0001659~temperature homeostasis	5	5.55556	2.38e-06	STAT3, ADORA1, DRD1, HTR2A, DRD2	90	21	19308	51.0794	0.00391746	0.000126	0.000116
GOTERM_BP_DIRECT	GO:0001525~angiogenesis	10	11.1111	2.44e-06	JUN, SYK, PIK3CA, S1PR1, KDR, FGF1, MAPK14, ADRA2B, PIK3CG, VEGFA	90	252	19308	8.51323	0.00402078	0.000126	0.000116
GOTERM_BP_DIRECT	GO:0016477~cell migration	10	11.1111	3.91e-06	PIK3CA, CDK1, S1PR1, KDR, PIK3CD, PIK3CB, PIK3C2A, MET, PIK3CG, PIK3C2B	90	267	19308	8.03496	0.00644108	0.000196	0.000181
GOTERM_BP_DIRECT	GO:0043491~protein kinase B signaling	6	6.66667	4.48e-06	PIK3CA, KDR, DRD2, FGF2, SIRT2, PIK3C2B	90	53	19308	24.2868	0.00736548	0.000217	0.000201
GOTERM_BP_DIRECT	GO:0010700~negative regulation of norepinephrine secretion	4	4.44444	5.21e-06	AGTR2, ADRA2C, ADRA2B, ADRA2A	90	8	19308	107.267	0.00857139	0.000246	0.000227
GOTERM_BP_DIRECT	GO:0007186~G-protein coupled receptor signaling pathway	17	18.8889	5.99e-06	PTGFR, PTAFR, HTR2B, ECE1, ADRA1D, PIK3CB, ADRA2C, ADRA1A, ADRA2B, PIK3CG, ADRA2A, ADORA2A, ADORA1, S1PR1, S1PR3, AGTR2, DRD3	90	947	19308	3.85118	0.00984769	0.000275	0.000254
GOTERM_BP_DIRECT	GO:0006874~cellular calcium ion homeostasis	7	7.77778	1.18e-05	HTR2B, HTR2C, DRD1, PIK3CB, HTR2A, DRD2, DRD3	90	110	19308	13.6521	0.0192899	0.000522	0.000483
GOTERM_BP_DIRECT	GO:0032148~activation of protein kinase B activity	5	5.55556	1.21e-05	FGF1, ADRA2C, ADRA2B, ADRA2A, MTOR	90	31	19308	34.6022	0.0197248	0.000522	0.000483
GOTERM_BP_DIRECT	GO:0007187~G-protein coupled receptor signaling pathway, coupled to cyclic nucleotide second messenger	6	6.66667	1.23e-05	HTR6, HTR2B, HTR1B, HTR2C, DRD1, HTR2A	90	65	19308	19.8031	0.0201679	0.000522	0.000483
GOTERM_BP_DIRECT	GO:0001819~positive regulation of cytokine production	6	6.66667	1.33e-05	FGR, HTR2B, PIK3CD, AGTR2, ADRA2A, PIK3CG	90	66	19308	19.503	0.0217249	0.000549	0.000508
GOTERM_BP_DIRECT	GO:0051482~positive regulation of cytosolic calcium ion concentration involved in phospholipase C-activating G-protein coupled signaling pathway	5	5.55556	1.76e-05	S1PR1, HTR2C, DRD1, DRD2, DRD3	90	34	19308	31.549	0.0286366	0.000682	0.00063
GOTERM_BP_DIRECT	GO:0048661~positive regulation of smooth muscle cell proliferation	6	6.66667	1.78e-05	PIK3CA, PTAFR, S1PR1, FGF2, EGFR, MTOR	90	70	19308	18.3886	0.0288927	0.000682	0.00063
GOTERM_BP_DIRECT	GO:0007623~circadian rhythm	6	6.66667	1.78e-05	F7, JUN, IMPDH2, RORC, TYMS, EGFR	90	70	19308	18.3886	0.0288927	0.000682	0.00063
GOTERM_BP_DIRECT	GO:0050927~positive regulation of positive chemotaxis	4	4.44444	2.02e-05	F7, S1PR1, KDR, VEGFA	90	12	19308	71.5111	0.0328189	0.000758	0.000701
GOTERM_BP_DIRECT	GO:0000187~activation of MAPK activity	6	6.66667	2.18e-05	MAP2K1, PIK3CB, FGF1, MAPK14, ADRA2B, FGF2	90	73	19308	17.6329	0.0353525	0.0008	0.000739
GOTERM_BP_DIRECT	GO:0060134~prepulse inhibition	4	4.44444	2.62e-05	ADORA2A, DRD1, DRD2, DRD3	90	13	19308	66.0103	0.0423145	0.00092	0.00085
GOTERM_BP_DIRECT	GO:0050435~beta-amyloid metabolic process	4	4.44444	2.62e-05	ACE, MME, PSEN2, PSEN1	90	13	19308	66.0103	0.0423145	0.00092	0.00085
GOTERM_BP_DIRECT	GO:0000165~MAPK cascade	7	7.77778	2.8e-05	PPP1CC, AR, MAP2K1, MAP3K9, ADRA1A, ADRA2B, EGFR	90	128	19308	11.7323	0.0451149	0.000962	0.000889
GOTERM_BP_DIRECT	GO:0042220~response to cocaine	5	5.55556	3.07e-05	HSP90AA1, HTR1B, DRD2, DRD3, MTOR	90	39	19308	27.5043	0.049372	0.0010333	0.000955
GOTERM_BP_DIRECT	GO:0007568~aging	8	8.88889	3.19e-05	JUN, ACE, MME, STAT3, HTR2A, TYMS, ADRA1A, FGF2	90	194	19308	8.84674	0.0512838	0.0010529	0.000973
GOTERM_BP_DIRECT	GO:0042311~vasodilation	5	5.55556	3.75e-05	ADORA2A, DRD1, AGTR2, EGFR, ADRA2A	90	41	19308	26.1626	0.0600266	0.00121378	0.00112188
GOTERM_BP_DIRECT	GO:0048148~behavioral response to cocaine	4	4.44444	4.14e-05	DRD1, HTR2A, DRD2, DRD3	90	15	19308	57.2089	0.0660448	0.00124228	0.00114822
GOTERM_BP_DIRECT	GO:0035815~positive regulation of renal sodium excretion	4	4.44444	4.14e-05	ADORA2A, AGTR2, DRD2, DRD3	90	15	19308	57.2089	0.0660448	0.00124228	0.00114822
GOTERM_BP_DIRECT	GO:0003376~sphingosine-1-phosphate signaling pathway	4	4.44444	4.14e-05	S1PR1, S1PR3, PIK3CB, PIK3CG	90	15	19308	57.2089	0.0660448	0.00124228	0.00114822
GOTERM_BP_DIRECT	GO:0002031~G-protein coupled receptor internalization	4	4.44444	4.14e-05	HTR2B, HTR1B, DRD2, DRD3	90	15	19308	57.2089	0.0660448	0.00124228	0.00114822
GOTERM_BP_DIRECT	GO:0051209~release of sequestered calcium ion into cytosol	5	5.55556	4.54e-05	HTR2B, HTR2C, HTR2A, DRD2, FGF2	90	43	19308	24.9457	0.0721722	0.00133763	0.00123636
GOTERM_BP_DIRECT	GO:0018108~peptidyl-tyrosine phosphorylation	7	7.77778	5.21e-05	FGR, MAP2K1, SYK, KDR, HTR2A, MET, EGFR	90	143	19308	10.5016	0.0824266	0.00150218	0.00138845
GOTERM_BP_DIRECT	GO:0001934~positive regulation of protein phosphorylation	8	8.88889	5.28e-05	HSP90AA1, KDR, F2, FGF1, FGF2, MMP9, EGFR, VEGFA	90	210	19308	8.1727	0.0834411	0.00150218	0.00138845
GOTERM_BP_DIRECT	GO:0008285~negative regulation of cell proliferation	11	12.2222	5.44e-05	AR, MAP2K1, JUN, ADORA2A, STAT3, ADORA1, DRD2, ADRA1A, FGF2, SIRT2, PTPN2	90	464	19308	5.08592	0.0858614	0.00152154	0.00140634
GOTERM_BP_DIRECT	GO:0007208~phospholipase C-activating serotonin receptor signaling pathway	3	3.33333	6.28e-05	HTR2B, HTR2C, HTR2A	90	3	19308	214.533	0.098551	0.00165737	0.00153189
GOTERM_BP_DIRECT	GO:0010814~substance P catabolic process	3	3.33333	6.28e-05	ACE, MME, ECE1	90	3	19308	214.533	0.098551	0.00165737	0.00153189
GOTERM_BP_DIRECT	GO:0010513~positive regulation of phosphatidylinositol biosynthetic process	3	3.33333	6.28e-05	HTR2B, HTR2C, HTR2A	90	3	19308	214.533	0.098551	0.00165737	0.00153189
GOTERM_BP_DIRECT	GO:0030324~lung development	6	6.66667	6.32e-05	HSD11B1, MME, FGF1, FGF2, EGFR, VEGFA	90	91	19308	14.1451	0.0991511	0.00165737	0.00153189
GOTERM_BP_DIRECT	GO:0051781~positive regulation of cell division	5	5.55556	7.63e-05	HTR2B, FGF1, FGF2, SIRT2, VEGFA	90	49	19308	21.8912	0.118321	0.00196753	0.00181857
GOTERM_BP_DIRECT	GO:0010629~negative regulation of gene expression	9	10	9.02e-05	ACE, PIK3CA, STAT3, CDK1, KDR, PIK3CD, PSEN1, FGF2, VEGFA	90	309	19308	6.24854	0.138423	0.00229207	0.00211853
GOTERM_BP_DIRECT	GO:0007267~cell-cell signaling	8	8.88889	9.35e-05	AR, ADORA2A, ADORA1, ADRA1D, ADRA2C, ADRA1A, ADRA2B, IL2	90	230	19308	7.46203	0.142984	0.00231244	0.00213736
GOTERM_BP_DIRECT	GO:0007204~positive regulation of cytosolic calcium ion concentration	7	7.77778	9.38e-05	PTGFR, ADRA1D, S1PR3, HTR2A, ADRA1A, IL2, PIK3CG	90	159	19308	9.44486	0.143534	0.00231244	0.00213736
GOTERM_BP_DIRECT	GO:0006468~protein phosphorylation	11	12.2222	0.000103	FGR, MAP2K1, MAPK8, SYK, CDK1, PIK3CD, PIK3C3, DRD1, MAP3K9, MTOR, PIK3CG	90	501	19308	4.71031	0.155951	0.00249318	0.00230442
GOTERM_BP_DIRECT	GO:0006954~inflammatory response	10	11.1111	0.000118	PTGFR, ADORA2A, STAT3, PTAFR, ADORA1, PIK3CD, S1PR3, AGTR2, MTOR, PIK3CG	90	412	19308	5.20712	0.177568	0.00279536	0.00258372
GOTERM_BP_DIRECT	GO:0007193~adenylate cyclase-inhibiting G-protein coupled receptor signaling pathway	5	5.55556	0.00012	ADORA1, S1PR1, HTR1B, S1PR3, ADRA2A	90	55	19308	19.503	0.180026	0.00279536	0.00258372
GOTERM_BP_DIRECT	GO:0070371~ERK1 and ERK2 cascade	5	5.55556	0.00012	MAP2K1, CDK1, HTR2B, KDR, FGF2	90	55	19308	19.503	0.180026	0.00279536	0.00258372
GOTERM_BP_DIRECT	GO:0042447~hormone catabolic process	3	3.33333	0.000125	ACE, MME, ECE1	90	4	19308	160.9	0.186888	0.00287325	0.00265571
GOTERM_BP_DIRECT	GO:0006509~membrane protein ectodomain proteolysis	4	4.44444	0.000157	APH1A, NCSTN, PSEN2, PSEN1	90	23	19308	37.3101	0.228144	0.00354709	0.00327853
GOTERM_BP_DIRECT	GO:0001666~response to hypoxia	7	7.77778	0.000196	HSD11B2, F7, ACE, PSEN2, ADORA1, DRD2, VEGFA	90	182	19308	8.25128	0.276925	0.00435133	0.00402188
GOTERM_BP_DIRECT	GO:0007219~Notch signaling pathway	6	6.66667	0.000207	APH1A, NCSTN, APH1B, PSEN2, S1PR3, PSEN1	90	117	19308	11.0017	0.290025	0.00435133	0.00402188
GOTERM_BP_DIRECT	GO:0051584~regulation of dopamine uptake involved in synaptic transmission	3	3.33333	0.000208	DRD1, DRD2, DRD3	90	5	19308	128.72	0.290923	0.00435133	0.00402188
GOTERM_BP_DIRECT	GO:1905278~positive regulation of epithelial tube formation	3	3.33333	0.000208	PIK3CD, FGF2, VEGFA	90	5	19308	128.72	0.290923	0.00435133	0.00402188
GOTERM_BP_DIRECT	GO:0032811~negative regulation of epinephrine secretion	3	3.33333	0.000208	ADRA2C, ADRA2B, ADRA2A	90	5	19308	128.72	0.290923	0.00435133	0.00402188
GOTERM_BP_DIRECT	GO:0035624~receptor transactivation	3	3.33333	0.000208	ADRA2C, ADRA2B, ADRA2A	90	5	19308	128.72	0.290923	0.00435133	0.00402188
GOTERM_BP_DIRECT	GO:0051000~positive regulation of nitric-oxide synthase activity	4	4.44444	0.000228	FCER2, HTR2B, AGTR2, PIK3CB	90	26	19308	33.0051	0.313676	0.00469643	0.00434086
GOTERM_BP_DIRECT	GO:0007200~phospholipase C-activating G-protein coupled receptor signaling pathway	5	5.55556	0.00023	HTR2B, HTR2C, ADRA1D, HTR2A, ADRA1A	90	65	19308	16.5026	0.31645	0.00469643	0.00434086
GOTERM_BP_DIRECT	GO:0007611~learning or memory	5	5.55556	0.000244	NCSTN, MME, PSEN1, DRD3, EGFR	90	66	19308	16.2525	0.332079	0.00492118	0.00454859
GOTERM_BP_DIRECT	GO:0006935~chemotaxis	6	6.66667	0.000262	MAP2K1, PTAFR, S1PR1, PIK3CB, MAPK14, FGF2	90	123	19308	10.465	0.350971	0.00520749	0.00481322
GOTERM_BP_DIRECT	GO:0098664~G-protein coupled serotonin receptor signaling pathway	4	4.44444	0.000285	HTR6, HTR2B, HTR2C, HTR2A	90	28	19308	30.6476	0.375706	0.00560794	0.00518335
GOTERM_BP_DIRECT	GO:0007205~protein kinase C-activating G-protein coupled receptor signaling pathway	4	4.44444	0.000317	ADORA2A, HTR2B, HTR1B, IL2	90	29	19308	29.5908	0.407708	0.00616086	0.00569441
GOTERM_BP_DIRECT	GO:0007189~adenylate cyclase-activating G-protein coupled receptor signaling pathway	6	6.66667	0.000338	PTGFR, ADORA2A, S1PR1, S1PR3, DRD1, ADRA2A	90	130	19308	9.90154	0.427888	0.00649217	0.00600063
GOTERM_BP_DIRECT	GO:0007202~activation of phospholipase C activity	4	4.44444	0.000351	HTR2B, HTR2A, ADRA1A, EGFR	90	30	19308	28.6044	0.440116	0.00659005	0.00609111
GOTERM_BP_DIRECT	GO:0014059~regulation of dopamine secretion	4	4.44444	0.000351	HTR1B, HTR2A, DRD2, DRD3	90	30	19308	28.6044	0.440116	0.00659005	0.00609111
GOTERM_BP_DIRECT	GO:0007169~transmembrane receptor protein tyrosine kinase signaling pathway	6	6.66667	0.000376	FGR, SYK, KDR, PIK3CB, MET, EGFR	90	133	19308	9.6782	0.462207	0.00696814	0.00644057
GOTERM_BP_DIRECT	GO:0042327~positive regulation of phosphorylation	4	4.44444	0.000388	AR, PSEN1, EGFR, VEGFA	90	31	19308	27.6817	0.472733	0.00711027	0.00657194
GOTERM_BP_DIRECT	GO:0010815~bradykinin catabolic process	3	3.33333	0.000435	ACE, MME, ECE1	90	7	19308	91.9429	0.512134	0.00788527	0.00728826
GOTERM_BP_DIRECT	GO:0032147~activation of protein kinase activity	5	5.55556	0.000464	MAP2K1, PIK3CA, DRD2, ADRA2A, VEGFA	90	78	19308	13.7521	0.535117	0.00832382	0.00769361
GOTERM_BP_DIRECT	GO:0006915~apoptotic process	11	12.2222	0.000478	PPP2CA, JUN, ADORA2A, CDK1, MAP3K9, PSEN1, MAPK14, NR3C1, ADRA1A, MMP9, BCL2L1	90	607	19308	3.88775	0.545803	0.00848426	0.00784191
GOTERM_BP_DIRECT	GO:0090050~positive regulation of cell migration involved in sprouting angiogenesis	4	4.44444	0.000557	KDR, PIK3C2A, FGF2, VEGFA	90	35	19308	24.5181	0.601363	0.00978135	0.00904079
GOTERM_BP_DIRECT	GO:0061042~vascular wound healing	3	3.33333	0.000578	KDR, HPSE, VEGFA	90	8	19308	80.45	0.614861	0.00993621	0.00918393
GOTERM_BP_DIRECT	GO:0060158~phospholipase C-activating dopamine receptor signaling pathway	3	3.33333	0.000578	DRD1, DRD2, DRD3	90	8	19308	80.45	0.614861	0.00993621	0.00918393
GOTERM_BP_DIRECT	GO:0014068~positive regulation of phosphatidylinositol 3-kinase signaling	5	5.55556	0.000587	FGR, KDR, F2, FGF2, VEGFA	90	83	19308	12.9237	0.62081	0.00999416	0.00923749
GOTERM_BP_DIRECT	GO:0007626~locomotory behavior	5	5.55556	0.000701	APH1B, ADORA2A, HTR2C, DRD2, DRD3	90	87	19308	12.3295	0.685999	0.0118159	0.0109213
GOTERM_BP_DIRECT	GO:0034614~cellular response to reactive oxygen species	4	4.44444	0.000711	JUN, MAPK8, MMP9, EGFR	90	38	19308	22.5825	0.690794	0.0118518	0.0109545
GOTERM_BP_DIRECT	GO:0071875~adrenergic receptor signaling pathway	3	3.33333	0.000741	ADRA2C, ADRA2B, ADRA2A	90	9	19308	71.5111	0.70571	0.0118712	0.0109724
GOTERM_BP_DIRECT	GO:0043268~positive regulation of potassium ion transport	3	3.33333	0.000741	ADORA1, DRD1, ADRA2A	90	9	19308	71.5111	0.70571	0.0118712	0.0109724
GOTERM_BP_DIRECT	GO:0021795~cerebral cortex cell migration	3	3.33333	0.000741	HTR6, PSEN1, EGFR	90	9	19308	71.5111	0.70571	0.0118712	0.0109724
GOTERM_BP_DIRECT	GO:0045822~negative regulation of heart contraction	3	3.33333	0.000741	ADORA1, ATP1A1, IL2	90	9	19308	71.5111	0.70571	0.0118712	0.0109724
GOTERM_BP_DIRECT	GO:0043524~negative regulation of neuron apoptotic process	6	6.66667	0.000822	JUN, ADORA2A, PIK3CA, KDR, PSEN1, BCL2L1	90	158	19308	8.14684	0.742836	0.0130527	0.0120645
GOTERM_BP_DIRECT	GO:0071276~cellular response to cadmium ion	4	4.44444	0.000889	JUN, MAPK8, MMP9, EGFR	90	41	19308	20.9301	0.769752	0.0139804	0.0129219
GOTERM_BP_DIRECT	GO:0001963~synaptic transmission, dopaminergic	3	3.33333	0.000923	ADORA2A, DRD1, DRD3	90	10	19308	64.36	0.782279	0.0143758	0.0132874
GOTERM_BP_DIRECT	GO:0045766~positive regulation of angiogenesis	6	6.66667	0.000972	STAT3, KDR, PIK3CD, FGF1, FGF2, VEGFA	90	164	19308	7.84878	0.799156	0.0149948	0.0138596
GOTERM_BP_DIRECT	GO:0007565~female pregnancy	5	5.55556	0.00101432	HSD11B2, ACE, ADRA2C, ADRA2B, ADRA2A	90	96	19308	11.1736	0.812783	0.0155059	0.0143319
GOTERM_BP_DIRECT	GO:0042307~positive regulation of protein import into nucleus	4	4.44444	0.00109369	HSP90AA1, CDK1, PSEN1, MAPK14	90	44	19308	19.503	0.835801	0.0164154	0.0151725
GOTERM_BP_DIRECT	GO:0050918~positive chemotaxis	4	4.44444	0.00109369	LGALS3, FGF2, MET, VEGFA	90	44	19308	19.503	0.835801	0.0164154	0.0151725
GOTERM_BP_DIRECT	GO:0042982~amyloid precursor protein metabolic process	3	3.33333	0.00112471	APH1A, NCSTN, PSEN1	90	11	19308	58.5091	0.844006	0.0165794	0.0153241
GOTERM_BP_DIRECT	GO:0071492~cellular response to UV-A	3	3.33333	0.00112471	MME, MMP1, MMP9	90	11	19308	58.5091	0.844006	0.0165794	0.0153241
GOTERM_BP_DIRECT	GO:0045944~positive regulation of transcription from RNA polymerase II promoter	15	16.6667	0.00117367	JUN, STAT3, FGF1, MAPK14, NR3C1, FGF2, EGFR, IL2, SIRT2, VEGFA, AR, S1PR1, DRD2, MET, DRD3	90	1204	19308	2.67276	0.856134	0.0171481	0.0158498
GOTERM_BP_DIRECT	GO:1902895~positive regulation of pri-miRNA transcription from RNA polymerase II promoter	4	4.44444	0.00140947	JUN, STAT3, NR3C1, FGF2	90	48	19308	17.8778	0.902575	0.0204125	0.0188671
GOTERM_BP_DIRECT	GO:0046777~protein autophosphorylation	6	6.66667	0.0015058	FGR, SYK, KDR, MAP3K9, EGFR, MTOR	90	181	19308	7.1116	0.916919	0.021618	0.0199813
GOTERM_BP_DIRECT	GO:0003084~positive regulation of systemic arterial blood pressure	3	3.33333	0.0015855	ACE, ADORA1, ADRA1A	90	13	19308	49.5077	0.927178	0.022566	0.0208575
GOTERM_BP_DIRECT	GO:0008542~visual learning	4	4.44444	0.00168024	DRD1, DRD2, DRD3, MTOR	90	51	19308	16.8261	0.937738	0.02371	0.0219149
GOTERM_BP_DIRECT	GO:0010035~response to inorganic substance	3	3.33333	0.00184421	ADORA2A, ADORA1, SLC5A1	90	14	19308	45.9714	0.952528	0.0255865	0.0236493
GOTERM_BP_DIRECT	GO:0010950~positive regulation of endopeptidase activity	3	3.33333	0.00184421	APH1A, NCSTN, APH1B	90	14	19308	45.9714	0.952528	0.0255865	0.0236493
GOTERM_BP_DIRECT	GO:0007165~signal transduction	15	16.6667	0.0018996	MAP2K1, STAT3, PIK3CD, PPP2R5A, PIK3CB, FGF1, MAPK14, NR3C1, FGF2, ADRA1A, EGFR, AR, GLRA1, ADORA1, MET	90	1267	19308	2.53986	0.956684	0.0261354	0.0241566
GOTERM_BP_DIRECT	GO:1904707~positive regulation of vascular smooth muscle cell proliferation	4	4.44444	0.00208885	JUN, HTR1B, FGF2, MMP9	90	55	19308	15.6024	0.968327	0.028268	0.0261278
GOTERM_BP_DIRECT	GO:0031334~positive regulation of protein complex assembly	4	4.44444	0.00208885	LGALS3, SYK, MMP1, VEGFA	90	55	19308	15.6024	0.968327	0.028268	0.0261278
GOTERM_BP_DIRECT	GO:0042417~dopamine metabolic process	3	3.33333	0.00212157	DRD1, DRD2, DRD3	90	15	19308	42.9067	0.969996	0.0284773	0.0263213
GOTERM_BP_DIRECT	GO:0038084~vascular endothelial growth factor signaling pathway	3	3.33333	0.0024174	PIK3CA, KDR, VEGFA	90	16	19308	40.225	0.98161	0.031929	0.0295116
GOTERM_BP_DIRECT	GO:0071383~cellular response to steroid hormone stimulus	3	3.33333	0.0024174	AR, ATP1A1, NR3C1	90	16	19308	40.225	0.98161	0.031929	0.0295116
GOTERM_BP_DIRECT	GO:0071230~cellular response to amino acid stimulus	4	4.44444	0.00255432	GLRA1, EGFR, MTOR, BCL2L1	90	59	19308	14.5446	0.985339	0.0332061	0.030692
GOTERM_BP_DIRECT	GO:0051898~negative regulation of protein kinase B signaling	4	4.44444	0.00255432	PPP2CA, PIK3CB, DRD2, DRD3	90	59	19308	14.5446	0.985339	0.0332061	0.030692
GOTERM_BP_DIRECT	GO:0048143~astrocyte activation	3	3.33333	0.00273153	ADORA2A, PSEN1, EGFR	90	17	19308	37.8588	0.989067	0.0346904	0.0320639
GOTERM_BP_DIRECT	GO:0030194~positive regulation of blood coagulation	3	3.33333	0.00273153	F7, HPSE, F2	90	17	19308	37.8588	0.989067	0.0346904	0.0320639
GOTERM_BP_DIRECT	GO:0071548~response to dexamethasone	3	3.33333	0.00273153	ACE, PIK3CA, PTAFR	90	17	19308	37.8588	0.989067	0.0346904	0.0320639
GOTERM_BP_DIRECT	GO:0006508~proteolysis	8	8.88889	0.00282242	NCSTN, MMP13, ACE, MME, F10, MMP1, F2, MMP9	90	409	19308	4.19625	0.990594	0.0355711	0.0328779
GOTERM_BP_DIRECT	GO:0042752~regulation of circadian rhythm	4	4.44444	0.00351314	PPP1CC, MAPK8, CDK1, MTOR	90	66	19308	13.002	0.997004	0.0439409	0.0406141
GOTERM_BP_DIRECT	GO:0045471~response to ethanol	5	5.55556	0.0036213	STAT3, CDK1, HTR1B, TYMS, IL2	90	136	19308	7.88725	0.997495	0.0449531	0.0415496
GOTERM_BP_DIRECT	GO:0042310~vasoconstriction	3	3.33333	0.003782	ACE, HTR2B, HTR1B	90	20	19308	32.18	0.998081	0.0462525	0.0427506
GOTERM_BP_DIRECT	GO:0035994~response to muscle stretch	3	3.33333	0.003782	JUN, PIK3CA, MAPK14	90	20	19308	32.18	0.998081	0.0462525	0.0427506
GOTERM_BP_DIRECT	GO:0006909~phagocytosis	4	4.44444	0.00414736	ADORA2A, PIK3CA, ADORA1, MET	90	70	19308	12.259	0.998953	0.0498605	0.0460855
GOTERM_BP_DIRECT	GO:0043303~mast cell degranulation	3	3.33333	0.00416763	SYK, PIK3CD, PIK3CG	90	21	19308	30.6476	0.998987	0.0498605	0.0460855
GOTERM_BP_DIRECT	GO:0002042~cell migration involved in sprouting angiogenesis	3	3.33333	0.00416763	KDR, FGF2, VEGFA	90	21	19308	30.6476	0.998987	0.0498605	0.0460855
GOTERM_BP_DIRECT	GO:0018107~peptidyl-threonine phosphorylation	4	4.44444	0.00431605	MAP2K1, MAPK8, CDK1, MTOR	90	71	19308	12.0864	0.999208	0.0508985	0.0470449
GOTERM_BP_DIRECT	GO:0032922~circadian regulation of gene expression	4	4.44444	0.00431605	PPP1CC, RORC, DRD2, DRD3	90	71	19308	12.0864	0.999208	0.0508985	0.0470449
GOTERM_BP_DIRECT	GO:0050679~positive regulation of epithelial cell proliferation	4	4.44444	0.00448885	FGF1, FGF2, EGFR, VEGFA	90	72	19308	11.9185	0.999405	0.0525609	0.0485814
GOTERM_BP_DIRECT	GO:0033674~positive regulation of kinase activity	4	4.44444	0.00466579	KDR, MET, EGFR, IL2	90	73	19308	11.7553	0.999557	0.054248	0.0501408
GOTERM_BP_DIRECT	GO:0035556~intracellular signal transduction	8	8.88889	0.00481585	MAPK8, SYK, PSEN2, AGTR2, PSEN1, DRD2, MAPK14, ADRA1A	90	451	19308	3.80547	0.999654	0.0555711	0.0513637
GOTERM_BP_DIRECT	GO:0051402~neuron apoptotic process	4	4.44444	0.00484691	NCSTN, AGTR2, PSEN1, BCL2L1	90	74	19308	11.5964	0.999672	0.0555711	0.0513637
GOTERM_BP_DIRECT	GO:0060252~positive regulation of glial cell proliferation	3	3.33333	0.00499107	PPP1CC, EGFR, MTOR	90	23	19308	27.9826	0.999742	0.0568294	0.0525267
GOTERM_BP_DIRECT	GO:0006914~autophagy	5	5.55556	0.00524721	PIK3C3, PIK3CB, DRD2, DRD3, SIRT2	90	151	19308	7.10375	0.999831	0.0593366	0.0548441
GOTERM_BP_DIRECT	GO:1900273~positive regulation of long-term synaptic potentiation	3	3.33333	0.00542857	ADORA2A, MME, DRD2	90	24	19308	26.8167	0.999875	0.0605579	0.0559729
GOTERM_BP_DIRECT	GO:0045821~positive regulation of glycolytic process	3	3.33333	0.00542857	HTR2A, PSEN1, MTOR	90	24	19308	26.8167	0.999875	0.0605579	0.0559729
GOTERM_BP_DIRECT	GO:0006470~protein dephosphorylation	5	5.55556	0.00575141	PPP2CA, PTPN1, PPP1CC, PPM1B, PPP2R5A	90	155	19308	6.92043	0.999927	0.0637287	0.0589037
GOTERM_BP_DIRECT	GO:0060999~positive regulation of dendritic spine development	3	3.33333	0.00588302	PSEN1, IL2, MTOR	90	25	19308	25.744	0.999941	0.0647525	0.0598499
GOTERM_BP_DIRECT	GO:0007268~chemical synaptic transmission	6	6.66667	0.00630955	GLRA1, HTR6, HTR2B, HTR1B, HTR2C, HTR2A	90	253	19308	5.08775	0.999971	0.0681228	0.0629651
GOTERM_BP_DIRECT	GO:0050482~arachidonic acid secretion	3	3.33333	0.00635428	ACE, DRD2, DRD3	90	26	19308	24.7538	0.999973	0.0681228	0.0629651
GOTERM_BP_DIRECT	GO:0002092~positive regulation of receptor internalization	3	3.33333	0.00635428	SYK, DRD2, VEGFA	90	26	19308	24.7538	0.999973	0.0681228	0.0629651
GOTERM_BP_DIRECT	GO:0002862~negative regulation of inflammatory response to antigenic stimulus	3	3.33333	0.00635428	FGR, SYK, MAPK14	90	26	19308	24.7538	0.999973	0.0681228	0.0629651
GOTERM_BP_DIRECT	GO:0030593~neutrophil chemotaxis	4	4.44444	0.00644916	LGALS3, SYK, PIK3CD, PIK3CG	90	82	19308	10.465	0.999977	0.068694	0.0634931
GOTERM_BP_DIRECT	GO:0002052~positive regulation of neuroblast proliferation	3	3.33333	0.00734654	DRD2, FGF2, VEGFA	90	28	19308	22.9857	0.999995	0.0777509	0.0718643
GOTERM_BP_DIRECT	GO:0071260~cellular response to mechanical stimulus	4	4.44444	0.0075927	MAPK8, ATP1A1, FGF2, EGFR	90	87	19308	9.8636	0.999997	0.0798443	0.0737991
GOTERM_BP_DIRECT	GO:0007596~blood coagulation	4	4.44444	0.00783484	F7, ADORA2A, F10, F2	90	88	19308	9.75152	0.999998	0.0806758	0.0745677
GOTERM_BP_DIRECT	GO:1903672~positive regulation of sprouting angiogenesis	3	3.33333	0.00786724	FGF1, FGF2, VEGFA	90	29	19308	22.1931	0.999998	0.0806758	0.0745677
GOTERM_BP_DIRECT	GO:0042755~eating behavior	3	3.33333	0.00786724	ACE, ADORA2A, STAT3	90	29	19308	22.1931	0.999998	0.0806758	0.0745677
GOTERM_BP_DIRECT	GO:0045776~negative regulation of blood pressure	3	3.33333	0.00786724	PTAFR, DRD2, DRD3	90	29	19308	22.1931	0.999998	0.0806758	0.0745677
GOTERM_BP_DIRECT	GO:0060079~excitatory postsynaptic potential	4	4.44444	0.00833269	GLRA1, ADORA2A, ADORA1, DRD2	90	90	19308	9.53481	0.999999	0.0846046	0.0781991
GOTERM_BP_DIRECT	GO:0010592~positive regulation of lamellipodium assembly	3	3.33333	0.00840409	HSP90AA1, PIK3CA, MTOR	90	30	19308	21.4533	0.999999	0.0846046	0.0781991
GOTERM_BP_DIRECT	GO:0048010~vascular endothelial growth factor receptor signaling pathway	3	3.33333	0.00840409	KDR, MAPK14, VEGFA	90	30	19308	21.4533	0.999999	0.0846046	0.0781991
GOTERM_BP_DIRECT	GO:0033138~positive regulation of peptidyl-serine phosphorylation	4	4.44444	0.00858845	HSP90AA1, PIK3CA, EGFR, VEGFA	90	91	19308	9.43004	0.999999	0.0859366	0.0794302
GOTERM_BP_DIRECT	GO:0030307~positive regulation of cell growth	4	4.44444	0.00884879	F2, EGFR, IL2, MTOR	90	92	19308	9.32754	1	0.0867762	0.0802063
GOTERM_BP_DIRECT	GO:0051968~positive regulation of synaptic transmission, glutamatergic	3	3.33333	0.00895696	ADORA2A, DRD1, EGFR	90	31	19308	20.7613	1	0.0867762	0.0802063
GOTERM_BP_DIRECT	GO:0043278~response to morphine	3	3.33333	0.00895696	DRD2, DRD3, MTOR	90	31	19308	20.7613	1	0.0867762	0.0802063
GOTERM_BP_DIRECT	GO:0070473~negative regulation of uterine smooth muscle contraction	2	2.22222	0.00919797	ADRA2C, ADRA2A	90	2	19308	214.533	1	0.0867762	0.0802063
GOTERM_BP_DIRECT	GO:0014057~positive regulation of acetylcholine secretion, neurotransmission	2	2.22222	0.00919797	ADORA2A, TACR2	90	2	19308	214.533	1	0.0867762	0.0802063
GOTERM_BP_DIRECT	GO:1902202~regulation of hepatocyte growth factor receptor signaling pathway	2	2.22222	0.00919797	PTPN1, PTPN2	90	2	19308	214.533	1	0.0867762	0.0802063
GOTERM_BP_DIRECT	GO:0000017~alpha-glucoside transport	2	2.22222	0.00919797	SLC5A1, SLC5A2	90	2	19308	214.533	1	0.0867762	0.0802063
GOTERM_BP_DIRECT	GO:0090325~regulation of locomotion involved in locomotory behavior	2	2.22222	0.00919797	DRD2, DRD3	90	2	19308	214.533	1	0.0867762	0.0802063
GOTERM_BP_DIRECT	GO:1903141~negative regulation of establishment of endothelial barrier	2	2.22222	0.00919797	S1PR3, VEGFA	90	2	19308	214.533	1	0.0867762	0.0802063
GOTERM_BP_DIRECT	GO:0035747~natural killer cell chemotaxis	2	2.22222	0.00919797	PIK3CD, PIK3CG	90	2	19308	214.533	1	0.0867762	0.0802063
GOTERM_BP_DIRECT	GO:0045740~positive regulation of DNA replication	3	3.33333	0.00952567	JUN, CDK1, EGFR	90	32	19308	20.1125	1	0.0893573	0.0825919
GOTERM_BP_DIRECT	GO:0050731~positive regulation of peptidyl-tyrosine phosphorylation	4	4.44444	0.00965742	SYK, HTR2A, MTOR, VEGFA	90	95	19308	9.03298	1	0.0900814	0.0832612
GOTERM_BP_DIRECT	GO:0018105~peptidyl-serine phosphorylation	5	5.55556	0.00982928	MAPK8, SYK, CDK1, MAPK14, MTOR	90	181	19308	5.92634	1	0.0911694	0.0842668
GOTERM_BP_DIRECT	GO:0019228~neuronal action potential	3	3.33333	0.0101101	GLRA1, DRD1, MTOR	90	33	19308	19.503	1	0.0922195	0.0852374
GOTERM_BP_DIRECT	GO:0060045~positive regulation of cardiac muscle cell proliferation	3	3.33333	0.0101101	CDK1, MAPK14, FGF2	90	33	19308	19.503	1	0.0922195	0.0852374
GOTERM_BP_DIRECT	GO:0007628~adult walking behavior	3	3.33333	0.0101101	GLRA1, DRD1, DRD2	90	33	19308	19.503	1	0.0922195	0.0852374
GOTERM_BP_DIRECT	GO:0035924~cellular response to vascular endothelial growth factor stimulus	3	3.33333	0.01071	KDR, MAPK14, VEGFA	90	34	19308	18.9294	1	0.0971552	0.0897994
GOTERM_BP_DIRECT	GO:0030522~intracellular receptor signaling pathway	3	3.33333	0.0113254	AR, STAT3, RORC	90	35	19308	18.3886	1	0.102176	0.0944399
GOTERM_BP_DIRECT	GO:0042060~wound healing	4	4.44444	0.0120191	FGF1, FGF2, EGFR, MTOR	90	103	19308	8.33139	1	0.107845	0.0996801
GOTERM_BP_DIRECT	GO:0071549~cellular response to dexamethasone stimulus	3	3.33333	0.0126016	AGTR2, NR3C1, EGFR	90	37	19308	17.3946	1	0.112461	0.103946
GOTERM_BP_DIRECT	GO:0048678~response to axon injury	3	3.33333	0.0132622	CDK1, DRD2, FGF2	90	38	19308	16.9368	1	0.11772	0.108807
GOTERM_BP_DIRECT	GO:0032760~positive regulation of tumor necrosis factor production	4	4.44444	0.013649	SYK, STAT3, PTAFR, PSEN1	90	108	19308	7.94568	1	0.118369	0.109407
GOTERM_BP_DIRECT	GO:0031281~positive regulation of cyclase activity	2	2.22222	0.0137655	MAPK8, MAPK14	90	3	19308	143.022	1	0.118369	0.109407
GOTERM_BP_DIRECT	GO:0046717~acid secretion	2	2.22222	0.0137655	DRD2, DRD3	90	3	19308	143.022	1	0.118369	0.109407
GOTERM_BP_DIRECT	GO:0035623~renal glucose absorption	2	2.22222	0.0137655	SLC5A1, SLC5A2	90	3	19308	143.022	1	0.118369	0.109407
GOTERM_BP_DIRECT	GO:0002679~respiratory burst involved in defense response	2	2.22222	0.0137655	PIK3CD, PIK3CG	90	3	19308	143.022	1	0.118369	0.109407
GOTERM_BP_DIRECT	GO:2000544~regulation of endothelial cell chemotaxis to fibroblast growth factor	2	2.22222	0.0137655	FGF1, FGF2	90	3	19308	143.022	1	0.118369	0.109407
GOTERM_BP_DIRECT	GO:0001975~response to amphetamine	3	3.33333	0.0146277	ADORA2A, DRD1, DRD2	90	40	19308	16.09	1	0.125131	0.115657
GOTERM_BP_DIRECT	GO:0030574~collagen catabolic process	3	3.33333	0.0153322	MMP13, MMP1, MMP9	90	41	19308	15.6976	1	0.130482	0.120603
GOTERM_BP_DIRECT	GO:0006897~endocytosis	5	5.55556	0.0156857	PIK3C3, PIK3CB, PIK3C2A, PIK3CG, BCL2L1	90	208	19308	5.15705	1	0.132805	0.122751
GOTERM_BP_DIRECT	GO:0003007~heart morphogenesis	3	3.33333	0.0160511	HTR2B, MTOR, VEGFA	90	42	19308	15.3238	1	0.13452	0.124335
GOTERM_BP_DIRECT	GO:0030217~T cell differentiation	3	3.33333	0.0160511	PIK3CD, IL2, PTPN2	90	42	19308	15.3238	1	0.13452	0.124335
GOTERM_BP_DIRECT	GO:0001541~ovarian follicle development	3	3.33333	0.0175314	KDR, BCL2L1, VEGFA	90	44	19308	14.6273	1	0.143969	0.133069
GOTERM_BP_DIRECT	GO:0061098~positive regulation of protein tyrosine kinase activity	3	3.33333	0.0175314	PTPN1, ACE, EGFR	90	44	19308	14.6273	1	0.143969	0.133069
GOTERM_BP_DIRECT	GO:0043065~positive regulation of apoptotic process	6	6.66667	0.0178613	JUN, MAPK8, ACE, MAP3K9, PSEN1, MMP9	90	328	19308	3.92439	1	0.143969	0.133069
GOTERM_BP_DIRECT	GO:0007275~multicellular organism development	5	5.55556	0.018037	KDR, F2, FGF1, MET, EGFR	90	217	19308	4.94316	1	0.143969	0.133069
GOTERM_BP_DIRECT	GO:0031100~animal organ regeneration	3	3.33333	0.0182925	F7, ACE, CDK1	90	45	19308	14.3022	1	0.143969	0.133069
GOTERM_BP_DIRECT	GO:0014827~intestine smooth muscle contraction	2	2.22222	0.0183123	TACR2, HTR2B	90	4	19308	107.267	1	0.143969	0.133069
GOTERM_BP_DIRECT	GO:0034776~response to histamine	2	2.22222	0.0183123	DRD2, DRD3	90	4	19308	107.267	1	0.143969	0.133069
GOTERM_BP_DIRECT	GO:1904977~lymphatic endothelial cell migration	2	2.22222	0.0183123	LGALS8, FGF2	90	4	19308	107.267	1	0.143969	0.133069
GOTERM_BP_DIRECT	GO:0001996~positive regulation of heart rate by epinephrine-norepinephrine	2	2.22222	0.0183123	ADRA1D, ADRA1A	90	4	19308	107.267	1	0.143969	0.133069
GOTERM_BP_DIRECT	GO:0060978~angiogenesis involved in coronary vascular morphogenesis	2	2.22222	0.0183123	ACE, FGF2	90	4	19308	107.267	1	0.143969	0.133069
GOTERM_BP_DIRECT	GO:0060571~morphogenesis of an epithelial fold	2	2.22222	0.0183123	AR, EGFR	90	4	19308	107.267	1	0.143969	0.133069
GOTERM_BP_DIRECT	GO:0002366~leukocyte activation involved in immune response	2	2.22222	0.0183123	SYK, IL2	90	4	19308	107.267	1	0.143969	0.133069
GOTERM_BP_DIRECT	GO:0038089~positive regulation of cell migration by vascular endothelial growth factor signaling pathway	2	2.22222	0.0183123	PIK3CD, VEGFA	90	4	19308	107.267	1	0.143969	0.133069
GOTERM_BP_DIRECT	GO:0045893~positive regulation of transcription, DNA-templated	9	10	0.0186215	AR, MAP2K1, JUN, STAT3, RORC, AGTR2, PSEN1, FGF2, EGFR	90	725	19308	2.66317	1	0.145706	0.134675
GOTERM_BP_DIRECT	GO:0022617~extracellular matrix disassembly	3	3.33333	0.0190673	MMP13, MMP1, MMP9	90	46	19308	13.9913	1	0.148491	0.137249
GOTERM_BP_DIRECT	GO:0007173~epidermal growth factor receptor signaling pathway	3	3.33333	0.0214732	PIK3CA, PIK3C2A, EGFR	90	49	19308	13.1347	1	0.165665	0.153122
GOTERM_BP_DIRECT	GO:0045429~positive regulation of nitric oxide biosynthetic process	3	3.33333	0.0214732	HSP90AA1, AGTR2, MTOR	90	49	19308	13.1347	1	0.165665	0.153122
GOTERM_BP_DIRECT	GO:0043536~positive regulation of blood vessel endothelial cell migration	3	3.33333	0.0223018	KDR, FGF2, VEGFA	90	50	19308	12.872	1	0.166841	0.154209
GOTERM_BP_DIRECT	GO:0036324~vascular endothelial growth factor receptor-2 signaling pathway	2	2.22222	0.0228383	KDR, VEGFA	90	5	19308	85.8133	1	0.166841	0.154209
GOTERM_BP_DIRECT	GO:0038033~positive regulation of endothelial cell chemotaxis by VEGF-activated vascular endothelial growth factor receptor signaling pathway	2	2.22222	0.0228383	KDR, VEGFA	90	5	19308	85.8133	1	0.166841	0.154209
GOTERM_BP_DIRECT	GO:0035814~negative regulation of renal sodium excretion	2	2.22222	0.0228383	ACE, ADORA1	90	5	19308	85.8133	1	0.166841	0.154209
GOTERM_BP_DIRECT	GO:0043266~regulation of potassium ion transport	2	2.22222	0.0228383	DRD2, DRD3	90	5	19308	85.8133	1	0.166841	0.154209
GOTERM_BP_DIRECT	GO:1900086~positive regulation of peptidyl-tyrosine autophosphorylation	2	2.22222	0.0228383	ACE, VEGFA	90	5	19308	85.8133	1	0.166841	0.154209
GOTERM_BP_DIRECT	GO:0033031~positive regulation of neutrophil apoptotic process	2	2.22222	0.0228383	PIK3CD, PIK3CB	90	5	19308	85.8133	1	0.166841	0.154209
GOTERM_BP_DIRECT	GO:0007195~adenylate cyclase-inhibiting dopamine receptor signaling pathway	2	2.22222	0.0228383	DRD2, DRD3	90	5	19308	85.8133	1	0.166841	0.154209
GOTERM_BP_DIRECT	GO:0035106~operant conditioning	2	2.22222	0.0228383	TACR2, DRD1	90	5	19308	85.8133	1	0.166841	0.154209
GOTERM_BP_DIRECT	GO:0071502~cellular response to temperature stimulus	2	2.22222	0.0228383	HTR2B, HTR1B	90	5	19308	85.8133	1	0.166841	0.154209
GOTERM_BP_DIRECT	GO:0098708~glucose import across plasma membrane	2	2.22222	0.0228383	SLC5A1, SLC5A2	90	5	19308	85.8133	1	0.166841	0.154209
GOTERM_BP_DIRECT	GO:0043201~response to leucine	2	2.22222	0.0228383	PIK3CA, PIK3C3	90	5	19308	85.8133	1	0.166841	0.154209
GOTERM_BP_DIRECT	GO:0034097~response to cytokine	3	3.33333	0.0231435	JUN, TYMS, BCL2L1	90	51	19308	12.6196	1	0.168326	0.155582
GOTERM_BP_DIRECT	GO:0090398~cellular senescence	3	3.33333	0.0257458	MAP2K1, MAPK8, MAPK14	90	54	19308	11.9185	1	0.185617	0.171564
GOTERM_BP_DIRECT	GO:0001932~regulation of protein phosphorylation	3	3.33333	0.0257458	PPP2CA, DRD1, PIK3CG	90	54	19308	11.9185	1	0.185617	0.171564
GOTERM_BP_DIRECT	GO:0006366~transcription from RNA polymerase II promoter	5	5.55556	0.0260189	AR, JUN, MAPK14, FGF2, IL2	90	243	19308	4.41427	1	0.186771	0.17263
GOTERM_BP_DIRECT	GO:0016241~regulation of macroautophagy	3	3.33333	0.0266385	MAPK8, PIK3C3, MTOR	90	55	19308	11.7018	1	0.190391	0.175976
GOTERM_BP_DIRECT	GO:0032229~negative regulation of synaptic transmission, GABAergic	2	2.22222	0.0273437	ADORA1, HTR1B	90	6	19308	71.5111	1	0.19129	0.176807
GOTERM_BP_DIRECT	GO:0051712~positive regulation of killing of cells of other organism	2	2.22222	0.0273437	FCER2, SYK	90	6	19308	71.5111	1	0.19129	0.176807
GOTERM_BP_DIRECT	GO:0021853~cerebral cortex GABAergic interneuron migration	2	2.22222	0.0273437	DRD1, DRD2	90	6	19308	71.5111	1	0.19129	0.176807
GOTERM_BP_DIRECT	GO:0007610~behavior	2	2.22222	0.0273437	HTR2B, HTR1B	90	6	19308	71.5111	1	0.19129	0.176807
GOTERM_BP_DIRECT	GO:0072672~neutrophil extravasation	2	2.22222	0.0273437	PIK3CD, PIK3CG	90	6	19308	71.5111	1	0.19129	0.176807
GOTERM_BP_DIRECT	GO:0014823~response to activity	3	3.33333	0.0293907	PIK3CA, CDK1, MTOR	90	58	19308	11.0966	1	0.204743	0.189241
GOTERM_BP_DIRECT	GO:0008286~insulin receptor signaling pathway	3	3.33333	0.0312859	PTPN1, PIK3C2A, PTPN2	90	60	19308	10.7267	1	0.217029	0.200598
GOTERM_BP_DIRECT	GO:0035022~positive regulation of Rac protein signal transduction	2	2.22222	0.0318285	PIK3CB, PIK3CG	90	7	19308	61.2952	1	0.218954	0.202376
GOTERM_BP_DIRECT	GO:0008211~glucocorticoid metabolic process	2	2.22222	0.0318285	HSD11B2, NR3C1	90	7	19308	61.2952	1	0.218954	0.202376
GOTERM_BP_DIRECT	GO:0000122~negative regulation of transcription from RNA polymerase II promoter	10	11.1111	0.0343428	AR, JUN, STAT3, RORC, PSEN1, NR3C1, DRD3, SIRT2, PTPN2, VEGFA	90	969	19308	2.21397	1	0.23527	0.217457
GOTERM_BP_DIRECT	GO:0008360~regulation of cell shape	4	4.44444	0.0349087	FGR, KDR, F2, VEGFA	90	155	19308	5.53634	1	0.238158	0.220127
GOTERM_BP_DIRECT	GO:0070474~positive regulation of uterine smooth muscle contraction	2	2.22222	0.0362929	TACR2, ADRA2B	90	8	19308	53.6333	1	0.24457	0.226053
GOTERM_BP_DIRECT	GO:0071312~cellular response to alkaloid	2	2.22222	0.0362929	HTR1B, BCL2L1	90	8	19308	53.6333	1	0.24457	0.226053
GOTERM_BP_DIRECT	GO:2000270~negative regulation of fibroblast apoptotic process	2	2.22222	0.0362929	PIK3CA, PIK3CG	90	8	19308	53.6333	1	0.24457	0.226053
GOTERM_BP_DIRECT	GO:0006177~GMP biosynthetic process	2	2.22222	0.0407369	IMPDH1, IMPDH2	90	9	19308	47.6741	1	0.269027	0.248658
GOTERM_BP_DIRECT	GO:0042756~drinking behavior	2	2.22222	0.0407369	HTR1B, DRD2	90	9	19308	47.6741	1	0.269027	0.248658
GOTERM_BP_DIRECT	GO:0048012~hepatocyte growth factor receptor signaling pathway	2	2.22222	0.0407369	MET, SIRT2	90	9	19308	47.6741	1	0.269027	0.248658
GOTERM_BP_DIRECT	GO:0001945~lymph vessel development	2	2.22222	0.0407369	SYK, KDR	90	9	19308	47.6741	1	0.269027	0.248658
GOTERM_BP_DIRECT	GO:0060080~inhibitory postsynaptic potential	2	2.22222	0.0407369	GLRA1, ADORA2A	90	9	19308	47.6741	1	0.269027	0.248658
GOTERM_BP_DIRECT	GO:0043627~response to estrogen	3	3.33333	0.0425248	F7, HSP90AA1, MME	90	71	19308	9.06479	1	0.279715	0.258537
GOTERM_BP_DIRECT	GO:0007567~parturition	2	2.22222	0.0451607	PTGFR, PTAFR	90	10	19308	42.9067	1	0.28136	0.260058
GOTERM_BP_DIRECT	GO:0014074~response to purine-containing compound	2	2.22222	0.0451607	ADORA2A, ADORA1	90	10	19308	42.9067	1	0.28136	0.260058
GOTERM_BP_DIRECT	GO:0050764~regulation of phagocytosis	2	2.22222	0.0451607	FGR, SYK	90	10	19308	42.9067	1	0.28136	0.260058
GOTERM_BP_DIRECT	GO:0002003~angiotensin maturation	2	2.22222	0.0451607	ACE, MME	90	10	19308	42.9067	1	0.28136	0.260058
GOTERM_BP_DIRECT	GO:0090037~positive regulation of protein kinase C signaling	2	2.22222	0.0451607	ADRA1A, VEGFA	90	10	19308	42.9067	1	0.28136	0.260058
GOTERM_BP_DIRECT	GO:0010863~positive regulation of phospholipase C activity	2	2.22222	0.0451607	PTAFR, FGF2	90	10	19308	42.9067	1	0.28136	0.260058
GOTERM_BP_DIRECT	GO:0060397~JAK-STAT cascade involved in growth hormone signaling pathway	2	2.22222	0.0451607	PTPN1, STAT3	90	10	19308	42.9067	1	0.28136	0.260058
GOTERM_BP_DIRECT	GO:0050795~regulation of behavior	2	2.22222	0.0451607	HTR2B, HTR1B	90	10	19308	42.9067	1	0.28136	0.260058
GOTERM_BP_DIRECT	GO:0007191~adenylate cyclase-activating dopamine receptor signaling pathway	2	2.22222	0.0451607	DRD1, DRD3	90	10	19308	42.9067	1	0.28136	0.260058
GOTERM_BP_DIRECT	GO:2001028~positive regulation of endothelial cell chemotaxis	2	2.22222	0.0451607	FGF2, MET	90	10	19308	42.9067	1	0.28136	0.260058
GOTERM_BP_DIRECT	GO:0001973~adenosine receptor signaling pathway	2	2.22222	0.0451607	ADORA2A, ADORA1	90	10	19308	42.9067	1	0.28136	0.260058
GOTERM_BP_DIRECT	GO:0060452~positive regulation of cardiac muscle contraction	2	2.22222	0.0451607	HSP90AA1, ADRA1A	90	10	19308	42.9067	1	0.28136	0.260058
GOTERM_BP_DIRECT	GO:0030432~peristalsis	2	2.22222	0.0451607	DRD1, DRD2	90	10	19308	42.9067	1	0.28136	0.260058
GOTERM_BP_DIRECT	GO:1904058~positive regulation of sensory perception of pain	2	2.22222	0.0451607	PTAFR, MTOR	90	10	19308	42.9067	1	0.28136	0.260058
GOTERM_BP_DIRECT	GO:0030182~neuron differentiation	4	4.44444	0.0465356	PPP1CC, MAP2K1, S1PR1, MET	90	174	19308	4.9318	1	0.288836	0.266967
GOTERM_BP_DIRECT	GO:0097190~apoptotic signaling pathway	3	3.33333	0.0480606	ADORA2A, ADORA1, PSEN1	90	76	19308	8.46842	1	0.297184	0.274683
GOTERM_BP_DIRECT	GO:0048511~rhythmic process	3	3.33333	0.0491978	MAPK8, CDK1, MTOR	90	77	19308	8.35844	1	0.298652	0.276041
GOTERM_BP_DIRECT	GO:0001759~organ induction	2	2.22222	0.0495643	FGF1, FGF2	90	11	19308	39.0061	1	0.298652	0.276041
GOTERM_BP_DIRECT	GO:0031293~membrane protein intracellular domain proteolysis	2	2.22222	0.0495643	APH1A, NCSTN	90	11	19308	39.0061	1	0.298652	0.276041
GOTERM_BP_DIRECT	GO:0060055~angiogenesis involved in wound healing	2	2.22222	0.0495643	HPSE, PIK3CB	90	11	19308	39.0061	1	0.298652	0.276041
GOTERM_BP_DIRECT	GO:0030518~intracellular steroid hormone receptor signaling pathway	2	2.22222	0.0495643	AR, NR3C1	90	11	19308	39.0061	1	0.298652	0.276041
GOTERM_BP_DIRECT	GO:0019370~leukotriene biosynthetic process	2	2.22222	0.0495643	SYK, ALOX5AP	90	11	19308	39.0061	1	0.298652	0.276041
GOTERM_BP_DIRECT	GO:0043306~positive regulation of mast cell degranulation	2	2.22222	0.0495643	FGR, SYK	90	11	19308	39.0061	1	0.298652	0.276041
GOTERM_BP_DIRECT	GO:0060548~negative regulation of cell death	3	3.33333	0.0503447	HTR2B, DRD2, FGF2	90	78	19308	8.25128	1	0.302251	0.279368
GOTERM_BP_DIRECT	GO:0007166~cell surface receptor signaling pathway	5	5.55556	0.0525329	AGTR2, F2, MAPK14, MET, EGFR	90	305	19308	3.51694	1	0.312519	0.288858
GOTERM_BP_DIRECT	GO:0008217~regulation of blood pressure	3	3.33333	0.0526674	ACE, AGTR2, ATP1A1	90	80	19308	8.045	1	0.312519	0.288858
GOTERM_BP_DIRECT	GO:0001933~negative regulation of protein phosphorylation	3	3.33333	0.053843	DRD2, IL2, MTOR	90	81	19308	7.94568	1	0.312519	0.288858
GOTERM_BP_DIRECT	GO:0043117~positive regulation of vascular permeability	2	2.22222	0.0539478	TACR2, VEGFA	90	12	19308	35.7556	1	0.312519	0.288858
GOTERM_BP_DIRECT	GO:0042711~maternal behavior	2	2.22222	0.0539478	DRD1, NR3C1	90	12	19308	35.7556	1	0.312519	0.288858
GOTERM_BP_DIRECT	GO:0006183~GTP biosynthetic process	2	2.22222	0.0539478	IMPDH1, IMPDH2	90	12	19308	35.7556	1	0.312519	0.288858
GOTERM_BP_DIRECT	GO:1903800~positive regulation of production of miRNAs involved in gene silencing by miRNA	2	2.22222	0.0539478	MAP2K1, EGFR	90	12	19308	35.7556	1	0.312519	0.288858
GOTERM_BP_DIRECT	GO:0051549~positive regulation of keratinocyte migration	2	2.22222	0.0539478	MMP9, MTOR	90	12	19308	35.7556	1	0.312519	0.288858
GOTERM_BP_DIRECT	GO:0043276~anoikis	2	2.22222	0.0539478	PIK3CA, MTOR	90	12	19308	35.7556	1	0.312519	0.288858
GOTERM_BP_DIRECT	GO:0099509~regulation of presynaptic cytosolic calcium ion concentration	2	2.22222	0.0539478	ADORA1, HTR1B	90	12	19308	35.7556	1	0.312519	0.288858
GOTERM_BP_DIRECT	GO:0008283~cell proliferation	4	4.44444	0.0547446	JUN, STAT3, S1PR1, BCL2L1	90	186	19308	4.61362	1	0.316026	0.292099
GOTERM_BP_DIRECT	GO:0046902~regulation of mitochondrial membrane permeability	2	2.22222	0.0583114	STAT3, BCL2L1	90	13	19308	33.0051	1	0.328574	0.303697
GOTERM_BP_DIRECT	GO:0002675~positive regulation of acute inflammatory response	2	2.22222	0.0583114	ALOX5AP, PIK3CG	90	13	19308	33.0051	1	0.328574	0.303697
GOTERM_BP_DIRECT	GO:0061049~cell growth involved in cardiac muscle cell development	2	2.22222	0.0583114	AGTR2, ADRA1A	90	13	19308	33.0051	1	0.328574	0.303697
GOTERM_BP_DIRECT	GO:0061029~eyelid development in camera-type eye	2	2.22222	0.0583114	JUN, EGFR	90	13	19308	33.0051	1	0.328574	0.303697
GOTERM_BP_DIRECT	GO:0045741~positive regulation of epidermal growth factor-activated receptor activity	2	2.22222	0.0583114	ADORA1, ADRA2A	90	13	19308	33.0051	1	0.328574	0.303697
GOTERM_BP_DIRECT	GO:2001223~negative regulation of neuron migration	2	2.22222	0.0583114	STAT3, DRD2	90	13	19308	33.0051	1	0.328574	0.303697
GOTERM_BP_DIRECT	GO:0002087~regulation of respiratory gaseous exchange by neurological system process	2	2.22222	0.0583114	GLRA1, ADORA1	90	13	19308	33.0051	1	0.328574	0.303697
GOTERM_BP_DIRECT	GO:0032868~response to insulin	3	3.33333	0.0586371	HSD11B2, MAPK14, MTOR	90	85	19308	7.57176	1	0.329285	0.304355
GOTERM_BP_DIRECT	GO:0098586~cellular response to virus	3	3.33333	0.0598581	HSP90AA1, MAPK14, LGALS8	90	86	19308	7.48372	1	0.335003	0.309639
GOTERM_BP_DIRECT	GO:0009636~response to toxic substance	3	3.33333	0.0610879	CDK1, TYMS, DRD2	90	87	19308	7.3977	1	0.337722	0.312152
GOTERM_BP_DIRECT	GO:0007613~memory	3	3.33333	0.0610879	DRD1, HTR2A, PSEN1	90	87	19308	7.3977	1	0.337722	0.312152
GOTERM_BP_DIRECT	GO:0030183~B cell differentiation	3	3.33333	0.0623264	SYK, PIK3CD, PTPN2	90	88	19308	7.31364	1	0.337722	0.312152
GOTERM_BP_DIRECT	GO:0046323~glucose import	2	2.22222	0.062655	DRD1, MAPK14	90	14	19308	30.6476	1	0.337722	0.312152
GOTERM_BP_DIRECT	GO:0097284~hepatocyte apoptotic process	2	2.22222	0.062655	PIK3CG, BCL2L1	90	14	19308	30.6476	1	0.337722	0.312152
GOTERM_BP_DIRECT	GO:0055119~relaxation of cardiac muscle	2	2.22222	0.062655	PIK3CA, ATP1A1	90	14	19308	30.6476	1	0.337722	0.312152
GOTERM_BP_DIRECT	GO:0048598~embryonic morphogenesis	2	2.22222	0.062655	HTR2B, FGF2	90	14	19308	30.6476	1	0.337722	0.312152
GOTERM_BP_DIRECT	GO:0035810~positive regulation of urine volume	2	2.22222	0.062655	ADORA2A, DRD2	90	14	19308	30.6476	1	0.337722	0.312152
GOTERM_BP_DIRECT	GO:0051481~negative regulation of cytosolic calcium ion concentration	2	2.22222	0.062655	DRD2, DRD3	90	14	19308	30.6476	1	0.337722	0.312152
GOTERM_BP_DIRECT	GO:0001921~positive regulation of receptor recycling	2	2.22222	0.062655	ECE1, PSEN1	90	14	19308	30.6476	1	0.337722	0.312152
GOTERM_BP_DIRECT	GO:0086004~regulation of cardiac muscle cell contraction	2	2.22222	0.062655	ADORA1, ATP1A1	90	14	19308	30.6476	1	0.337722	0.312152
GOTERM_BP_DIRECT	GO:0051726~regulation of cell cycle	5	5.55556	0.0627986	MAP2K1, JUN, STAT3, FGF2, SIRT2	90	324	19308	3.3107	1	0.337722	0.312152
GOTERM_BP_DIRECT	GO:0007265~Ras protein signal transduction	3	3.33333	0.0648288	JUN, FGF2, ADRA2A	90	90	19308	7.15111	1	0.347508	0.321197
GOTERM_BP_DIRECT	GO:0021756~striatum development	2	2.22222	0.0669788	DRD1, DRD2	90	15	19308	28.6044	1	0.351959	0.325312
GOTERM_BP_DIRECT	GO:0016242~negative regulation of macroautophagy	2	2.22222	0.0669788	PIK3CA, MTOR	90	15	19308	28.6044	1	0.351959	0.325312
GOTERM_BP_DIRECT	GO:0045446~endothelial cell differentiation	2	2.22222	0.0669788	S1PR1, KDR	90	15	19308	28.6044	1	0.351959	0.325312
GOTERM_BP_DIRECT	GO:0010831~positive regulation of myotube differentiation	2	2.22222	0.0669788	MAPK14, MTOR	90	15	19308	28.6044	1	0.351959	0.325312
GOTERM_BP_DIRECT	GO:0007625~grooming behavior	2	2.22222	0.0669788	DRD1, DRD2	90	15	19308	28.6044	1	0.351959	0.325312
GOTERM_BP_DIRECT	GO:1904645~response to beta-amyloid	2	2.22222	0.0669788	MMP13, MMP9	90	15	19308	28.6044	1	0.351959	0.325312
GOTERM_BP_DIRECT	GO:0071277~cellular response to calcium ion	3	3.33333	0.0673647	NCSTN, JUN, ALOX5AP	90	92	19308	6.99565	1	0.351959	0.325312
GOTERM_BP_DIRECT	GO:0001889~liver development	3	3.33333	0.0673647	JUN, PIK3CA, MET	90	92	19308	6.99565	1	0.351959	0.325312
GOTERM_BP_DIRECT	GO:0030855~epithelial cell differentiation	3	3.33333	0.0699333	LGALS3, CDK1, VEGFA	90	94	19308	6.84681	1	0.364227	0.33665
GOTERM_BP_DIRECT	GO:0032230~positive regulation of synaptic transmission, GABAergic	2	2.22222	0.0712829	ADORA2A, ADRA1A	90	16	19308	26.8167	1	0.364359	0.336773
GOTERM_BP_DIRECT	GO:0010818~T cell chemotaxis	2	2.22222	0.0712829	PIK3CD, PIK3CG	90	16	19308	26.8167	1	0.364359	0.336773
GOTERM_BP_DIRECT	GO:0043129~surfactant homeostasis	2	2.22222	0.0712829	KDR, VEGFA	90	16	19308	26.8167	1	0.364359	0.336773
GOTERM_BP_DIRECT	GO:0042325~regulation of phosphorylation	2	2.22222	0.0712829	PSEN1, SIRT2	90	16	19308	26.8167	1	0.364359	0.336773
GOTERM_BP_DIRECT	GO:0032516~positive regulation of phosphoprotein phosphatase activity	2	2.22222	0.0712829	AGTR2, MTOR	90	16	19308	26.8167	1	0.364359	0.336773
GOTERM_BP_DIRECT	GO:0042532~negative regulation of tyrosine phosphorylation of STAT protein	2	2.22222	0.0712829	PPP2CA, PTPN2	90	16	19308	26.8167	1	0.364359	0.336773
GOTERM_BP_DIRECT	GO:0042059~negative regulation of epidermal growth factor receptor signaling pathway	2	2.22222	0.0755674	EGFR, PTPN2	90	17	19308	25.2392	1	0.382705	0.353729
GOTERM_BP_DIRECT	GO:0044267~cellular protein metabolic process	2	2.22222	0.0755674	MMP13, MMP1	90	17	19308	25.2392	1	0.382705	0.353729
GOTERM_BP_DIRECT	GO:0050995~negative regulation of lipid catabolic process	2	2.22222	0.0755674	ADORA1, ADRA2A	90	17	19308	25.2392	1	0.382705	0.353729
GOTERM_BP_DIRECT	GO:0006940~regulation of smooth muscle contraction	2	2.22222	0.0798323	ADRA2C, ADRA2A	90	18	19308	23.837	1	0.398197	0.368049
GOTERM_BP_DIRECT	GO:0045987~positive regulation of smooth muscle contraction	2	2.22222	0.0798323	TACR2, ADRA1A	90	18	19308	23.837	1	0.398197	0.368049
GOTERM_BP_DIRECT	GO:0050965~detection of temperature stimulus involved in sensory perception of pain	2	2.22222	0.0798323	ADORA1, HTR2A	90	18	19308	23.837	1	0.398197	0.368049
GOTERM_BP_DIRECT	GO:0051770~positive regulation of nitric-oxide synthase biosynthetic process	2	2.22222	0.0798323	FCER2, KDR	90	18	19308	23.837	1	0.398197	0.368049
GOTERM_BP_DIRECT	GO:0060749~mammary gland alveolus development	2	2.22222	0.0798323	AR, VEGFA	90	18	19308	23.837	1	0.398197	0.368049
GOTERM_BP_DIRECT	GO:0046718~viral entry into host cell	3	3.33333	0.0805179	CDK1, HTR2A, EGFR	90	102	19308	6.3098	1	0.400407	0.370091
GOTERM_BP_DIRECT	GO:0006606~protein import into nucleus	3	3.33333	0.0818743	SYK, STAT3, DRD1	90	103	19308	6.24854	1	0.404714	0.374073
GOTERM_BP_DIRECT	GO:0032755~positive regulation of interleukin-6 production	3	3.33333	0.0818743	SYK, STAT3, PTAFR	90	103	19308	6.24854	1	0.404714	0.374073
GOTERM_BP_DIRECT	GO:0002028~regulation of sodium ion transport	2	2.22222	0.0840777	ATP1A1, DRD2	90	19	19308	22.5825	1	0.407074	0.376254
GOTERM_BP_DIRECT	GO:2000811~negative regulation of anoikis	2	2.22222	0.0840777	PIK3CA, BCL2L1	90	19	19308	22.5825	1	0.407074	0.376254
GOTERM_BP_DIRECT	GO:0030224~monocyte differentiation	2	2.22222	0.0840777	JUN, VEGFA	90	19	19308	22.5825	1	0.407074	0.376254
GOTERM_BP_DIRECT	GO:2000573~positive regulation of DNA biosynthetic process	2	2.22222	0.0840777	FGF2, VEGFA	90	19	19308	22.5825	1	0.407074	0.376254
GOTERM_BP_DIRECT	GO:1902236~negative regulation of endoplasmic reticulum stress-induced intrinsic apoptotic signaling pathway	2	2.22222	0.0840777	PTPN1, BCL2L1	90	19	19308	22.5825	1	0.407074	0.376254
GOTERM_BP_DIRECT	GO:0045945~positive regulation of transcription from RNA polymerase III promoter	2	2.22222	0.0840777	AR, MTOR	90	19	19308	22.5825	1	0.407074	0.376254
GOTERM_BP_DIRECT	GO:0090190~positive regulation of branching involved in ureteric bud morphogenesis	2	2.22222	0.0840777	AGTR2, VEGFA	90	19	19308	22.5825	1	0.407074	0.376254
GOTERM_BP_DIRECT	GO:1901386~negative regulation of voltage-gated calcium channel activity	2	2.22222	0.0883038	DRD2, DRD3	90	20	19308	21.4533	1	0.423807	0.39172
GOTERM_BP_DIRECT	GO:0060292~long term synaptic depression	2	2.22222	0.0883038	ADORA1, DRD1	90	20	19308	21.4533	1	0.423807	0.39172
GOTERM_BP_DIRECT	GO:0007212~dopamine receptor signaling pathway	2	2.22222	0.0883038	NCSTN, DRD1	90	20	19308	21.4533	1	0.423807	0.39172
GOTERM_BP_DIRECT	GO:0090263~positive regulation of canonical Wnt signaling pathway	3	3.33333	0.0901585	PPM1B, FGF2, EGFR	90	109	19308	5.90459	1	0.431454	0.398788
GOTERM_BP_DIRECT	GO:0050729~positive regulation of inflammatory response	3	3.33333	0.0915627	ACE, EGFR, IL2	90	110	19308	5.85091	1	0.432677	0.399919
GOTERM_BP_DIRECT	GO:0038096~Fc-gamma receptor signaling pathway involved in phagocytosis	2	2.22222	0.0925106	FGR, SYK	90	21	19308	20.4317	1	0.432677	0.399919
GOTERM_BP_DIRECT	GO:0055013~cardiac muscle cell development	2	2.22222	0.0925106	MTOR, VEGFA	90	21	19308	20.4317	1	0.432677	0.399919
GOTERM_BP_DIRECT	GO:0019226~transmission of nerve impulse	2	2.22222	0.0925106	S1PR1, DRD1	90	21	19308	20.4317	1	0.432677	0.399919
GOTERM_BP_DIRECT	GO:1903077~negative regulation of protein localization to plasma membrane	2	2.22222	0.0925106	PPP2R5A, BCL2L1	90	21	19308	20.4317	1	0.432677	0.399919
GOTERM_BP_DIRECT	GO:0051899~membrane depolarization	2	2.22222	0.0925106	JUN, ADORA2A	90	21	19308	20.4317	1	0.432677	0.399919
GOTERM_BP_DIRECT	GO:0032930~positive regulation of superoxide anion generation	2	2.22222	0.0925106	SYK, EGFR	90	21	19308	20.4317	1	0.432677	0.399919
GOTERM_BP_DIRECT	GO:0007194~negative regulation of adenylate cyclase activity	2	2.22222	0.0925106	DRD2, DRD3	90	21	19308	20.4317	1	0.432677	0.399919
GOTERM_BP_DIRECT	GO:0032355~response to estradiol	3	3.33333	0.0943903	PTGFR, F7, STAT3	90	112	19308	5.74643	1	0.437748	0.404606
GOTERM_BP_DIRECT	GO:0050852~T cell receptor signaling pathway	3	3.33333	0.0943903	PIK3CA, PIK3CD, PSEN1	90	112	19308	5.74643	1	0.437748	0.404606
GOTERM_BP_DIRECT	GO:0008584~male gonad development	3	3.33333	0.0943903	AR, ACE, BCL2L1	90	112	19308	5.74643	1	0.437748	0.404606
GOTERM_BP_DIRECT	GO:0038083~peptidyl-tyrosine autophosphorylation	2	2.22222	0.0966983	KDR, EGFR	90	22	19308	19.503	1	0.441019	0.407629
GOTERM_BP_DIRECT	GO:0006939~smooth muscle contraction	2	2.22222	0.0966983	HTR2B, ADRA1A	90	22	19308	19.503	1	0.441019	0.407629
GOTERM_BP_DIRECT	GO:0001836~release of cytochrome c from mitochondria	2	2.22222	0.0966983	JUN, BCL2L1	90	22	19308	19.503	1	0.441019	0.407629
GOTERM_BP_DIRECT	GO:0019222~regulation of metabolic process	2	2.22222	0.0966983	S1PR1, S1PR3	90	22	19308	19.503	1	0.441019	0.407629
GOTERM_BP_DIRECT	GO:0045780~positive regulation of bone resorption	2	2.22222	0.0966983	SYK, EGFR	90	22	19308	19.503	1	0.441019	0.407629
GOTERM_BP_DIRECT	GO:0031641~regulation of myelination	2	2.22222	0.0966983	SIRT2, MTOR	90	22	19308	19.503	1	0.441019	0.407629
GOTERM_BP_DIRECT	GO:0042593~glucose homeostasis	3	3.33333	0.097243	STAT3, ADRA2A, PTPN2	90	114	19308	5.64561	1	0.442282	0.408796
