# Supplementary material for: Gypenoside induces apoptosis by inhibiting the PI3K/AKT/mTOR pathway and enhances T-cell antitumor immunity by inhibiting PD-L1 in gastric cancer
Source: Front Pharmacol. 2024 Feb 28;15:1243353. doi: 10.3389/fphar.2024.1243353 (PMC10933075; doi:10.3389/fphar.2024.1243353)
Supplement: Supplementary file 9 [file Table3.XLS]

## Sheet: GeneCards-gastic cancer-related
CDH1
BRCA2
TP53
BRCA1
APC
CHEK2
KRAS
MLH1
MSH2
ATM
ERBB2
PALB2
MSH6
PIK3CA
PTEN
EGFR
MUTYH
BRIP1
PMS2
MIR21
CDKN2A
BARD1
CTNNB1
STK11
BRAF
MIR34A
NBN
AKT1
SMAD4
MIR221
RAD51D
CTNNA1
FGFR2
MET
RAD51C
MIR145
POLE
MIR222
MIR20A
C11orf65
MIR200C
RB1
MIR141
RAD50
IL1B
RET
ESR1
MIR143
IRF1
MIR27A
MIR17
MIR203A
TGFBR2
POLD1
HRAS
CCND1
NF1
CASP8
MIR106B
AXIN2
MIR126
KLF6
EPCAM
MIR200B
NRAS
MIR93
MIR146A
MRE11
AR
MIR125A
MIR451A
BMPR1A
FGFR3
MIR205
KIT
TERT
IL1RN
CASP10
CDKN1B
SDHD
MIR25
MSH3
MIR200A
ALK
MIR127
EP300
MDM2
JUN
SMARCA4
BAX
RAD51
MIR15A
SDHB
MLH3
MIR155
MIR192
MIR31
CDK4
PTCH1
MIR34C
MAP2K1
MIR122
MAP3K6
MIR215
BLM
FASLG
MYC
MIR210
FANCC
IL2
MIR150
VEGFA
HOXB13
FBXW7
MIR34B
IL6
AURKA
DICER1
MIR214
MIR15B
PPARG
FLCN
TNF
MEN1
FANCM
IGF2
BAP1
BCL10
SRC
TSC1
MIR223
STAT3
TSC2
MIR29A
RUNX1
MIRLET7C
MIR10B
BCL2
MIR30E
MTOR
PMS1
ZFHX3
LRRC56
XRCC3
MIR204
PIK3R1
MIR373
PTGS2
MSR1
MIR429
FH
MIR18A
MIR196B
MIR23B
RNASEL
EGFR-AS1
MIR182
MIRLET7D
PHB1
DCC
SLC22A18
MIR19A
VHL
MIR16-1
PPM1D
SHC1
MIR486-1
TGFB1
PRKN
EPHB2
ERCC6
MIR499A
MIRLET7G
MIR96
CDC73
CDKN1A
BUB1B
MIR29C
MIR335
PTPN11
ARID1A
HNF1B
BUB1
HIF1A
SMARCB1
ROS1
TYMS
ATP4A
TFF1
MIR106A
SDHA
MIR146B
ERCC2
MMP9
MIR148A
SDHC
EGF
MIR107
MIRLET7B
RAD54L
MUC1
MIR183
CXCL8
MIR185
IL10
GAST
SOX9
CASP3
MIR140
GSTM1
ELAC2
MMP2
MIR193B
WWOX
ERCC1
XRCC2
MUC6
MAD1L1
MAPK1
GSTP1
MUC5AC
MIR130A
FAS
PPP2R1B
MTHFR
ABRAXAS1
BIRC5
TLR2
NOTCH1
PDGFRA
NTHL1
XRCC1
MIR100
MIRLET7A1
MGMT
ABCB1
FHIT
MAP3K1
CYP2A6
CEACAM5
CD274
IGF1R
HMMR
MIR196A2
TP73
H19
MSMB
SMAD7
LOC111589215
DLC1
ERBB3
CXCR4
FGFR1
MIR206
CD44
UCA1
MCC
JAK2
MIR483
MXI1
CTAG1B
TOP2A
RHOA
MIR133B
SMAD3
MMP1
MIR128-2
SUFU
MIR137
MIR142
MIR331
POT1
IFNG
KDR
MIRLET7A3
IL7R
MIR128-1
RECQL4
GREM1
NFKB1
MIR502
PSCA
CYP1A1
MIR195
CTLA4
MIR342
GACAT2
ABL1
MIR197
SETD2
SOD2
TGFA
MIRLET7I
NKX2-1
PARP1
GNAS
IGF1
GHRL
RAF1
TYMP
OGG1
AXIN1
CDX2
ATR
BCL2L1
SST
GACAT3
DNMT1
TNFRSF10B
MAP3K8
EZH2
IDH1
ABCG2
HOTAIR
GIPR
CKS1B
MIR26A1
MIR98
FGF2
GCRG224
DNMT3A
PLA2G2A
ATP12A
TWIST1
CCAT1
CDKN3
INS
BIRC3
PDGFRL
RASSF1
NQO2
PLAU
HGF
NFKBIA
GALNT12
RABL3
CCAT2
SP1
MIR22
MALAT1
MIR181A1
MIR30D
VEGFC
RUNX3
TLR4
SMARCE1
RBBP8
KRT20
MIR372
MAX
CDKN2B
RNF43
PGR
TGFBR1
TNFSF10
CASP9
ABCC1
PDGFRB
ERCC4
WT1
LZTS1
MIR23A
ETV6
NOS2
DPYD
CHGA
GIP
HERC2
MIR10A
MIR224
PCNA
ESR2
CASC2
TERC
MMP7
PLAUR
FANCE
MKI67
GHET1
CXCL12
MIR191
IGF2R
MMP14
AFP
MIR449A
FLT1
KRT7
SNAI1
FLT4
TFF2
GLI1
RAD54B
IL4
OPCML
NQO1
S100A8
CDK1
E2F1
GACAT1
SPP1
MT-CO1
PTPRJ
PCAT1
CCL2
SLC2A1
GRP
PTK2
SMAD2
DMD
MUC16
ALB
CDK2
BSCL2
FRGCA
LIPF
HMGB1
CDK6
MIR9-3
CCKBR
MIR199A1
MCL1
PROM1
MAPK3
MT-CYB
MEG3
FANCD2
NTRK1
ITGB1
ERCC5
NF2
ENG
PVT1
HSP90AA1
PLK1
FN1
PDCD1
YAP1
NME1
HRH2
H2AC18
CYP19A1
KRT19
IL17A
MIR661
MAPK8
RAC1
TIMP1
MIR24-2
CAV1
MIR30A
ERBB4
MIR9-1
ATRX
CTSD
APEX1
CA9
HDAC1
KLK3
MIR16-2
DDB2
PKHD1
HFE
CTNND1
SOX2
CCNB1
CBLIF
IDH2
DROSHA
MITF
WRAP53
CHEK1
PTPN12
BCAR4
CTAG2
DNMT3B
CYCS
CRP
FASN
KRT18
RHBDF2
MTUS1
AREG
MYCN
CCNE1
CYP2E1
CCNA2
NEAT1
CCR6
RNF6
HSPA5
HBEGF
RARB
PIK3CG
CDKN2B-AS1
VDR
POU5F1
MIR181B1
TMEM127
AMER1
THBS1
CAGE1
RPS6KB1
XPA
PRKCA
NFE2L2
AIP
GSTT1
PAK1
TIMP2
TOP1
GPC3
CD34
CCND2
RELA
TCF7L2
CCK
MAPK14
TACC1
FZD3
PRKCD
MIR181A2
SERPINA1
PDPN
DLEC1
MIR196A1
IGFBP3
PRKAR1A
SERPINA3
NPM1
GAPLINC
CDKN1C
BMP6
DAPK1
CFLAR
GAS5
CRNN
CTSB
TIMP3
TP63
EZR
ZEB1
ALDH2
SERPINB5
KCNQ1OT1
AKT2
ODC1
EPHA2
MUC2
ICAM1
ETS1
FOXP3
STAT1
CLDN18
SPARC
MMP3
MUC4
SDHAF2
TNFRSF10A
SHH
HLA-A
SNAI2
ANXA5
CLDN7
XIAP
PTGS1
CREBBP
ING1
GAPDH
MIR139
SERPINE1
CD82
LEP
PRNCR1
MAGEA1
BMP4
CDH2
TCERG1
GDF15
MIR149
ENO2
XPC
FOS
CCR7
EGR1
HABP2
EBAG9
SKP2
TUG1
VIM
IFI27
S100A4
MAGEA3
HSPB1
GSK3B
CASC9
KLF4
NCOA3
FOXO1
CCL5
JUP
FANCI
CYP3A4
ELAVL1
TPX2
INS-IGF2
BMI1
NAT2
BCL2L11
ABCC2
GKN2
SYP
AXL
CSF2
CLDN4
LOX
ICOSLG
ERG
SPINK1
GCG
CREB1
FAN1
BSG
CSF3
KRT8
KLLN
MIR375
U2AF1
FGFR4
FGF7
XIST
WRN
MIR193A
ANGPT2
RARA
VEGFD
GATA2
PKM
BID
LOC100507346
ITGA6
GATA4
FOXE1
MIR181C
LGALS3
BMP2
MIR320A
WNT1
MAP2K2
HNF1A
PBOV1
HULC
MALT1
HPSE
COMT
MME
GKN1
MIR338
CDH3
CYP1B1
FGF1
FSCN1
RIPK1
HMOX1
GPER1
ZEB2
NTRK3
TOE1
PXN
DHFR
EIF4EBP1
MIR296
ANXA1
CYP17A1
PRSS1
IL7
MIR129-1
CXCR2
HSPA4
DRAIC
PCAT29
EIF4E
FOXO3
JAG1
MIR424
TNFRSF1A
CADM1
CDH17
SOCS1
PGA3
HLA-DQB1
CBL
CASC15
AURKB
MIR152
IL1A
CSNK2A1
CEACAM3
KLK10
MMP13
BAK1
AKT3
MIR423
GJA1
CDC42
ZFAS1
MIR29B1
GCAWKR
SYK
HSPA8
BCAR1
ACVR1B
TXN
S100A6
MTDH
HNF4A
ECT2
B2M
CD4
TGFB2
NRG1
HOTTIP
SPRY4-IT1
TFF3
BCL6
EWSR1
GATA6
CXCR1
KRT5
PDGFB
CCND3
SCT
ETV4
MDM4
PRKD1
FANCA
HDAC2
MIR324
CYP2D6
ANXA2
CASC8
KDM4C
IRS1
EPHB4
KLRK1
LINC-ROR
TLR9
FOXP1
CALCA
PGA4
DIABLO
CDK12
WNT5A
GATA3
PPP2R1A
PGA5
BECN1
CYP2C19
FADD
RECK
GRB2
ITGB3
PTHLH
RUNX2
SLC5A8
EFNA1
MIR24-1
MIR532
E2F3
CASR
LOC106780825
COL1A1
CYTOR
ST14
CALR
CD36
MIF
SRGAP1
COLCA1
GADD45A
CD24
ITGA2
TRIM28
LUCAT1
FOXM1
JAK1
LEF1
IGFBP2
NDRG1
CT83
CTAG1A
HPGD
STMN1
MIR99A
MIR144
MTA1
HLA-B
CASP1
FOLH1
CSF1
HLA-G
HLA-DRB1
CLDN3
MPO
CD40
TRIP13
LBR
CCN1
BAD
PAX8
IL2RA
RPS20
BCAR3
NOTCH3
HDAC9
CXCL1
LDHA
ENO1
CEACAM1
SNHG1
CASP7
FLT3
AMACR
ETV1
CD9
DANCR
SOS1
PTENP1
ID1
SERPINB2
YBX1
SOCS3
SFRP1
H3-3A
UBE2T
TMPRSS2
SOX4
SIRT1
NCAM1
SNHG16
CEBPA
GRB7
WNT2
NRP1
WNT10B
YY1
SQSTM1
SMO
ANGPT1
IL4R
FENDRR
WNT6
DPP4
NFKB2
APOE
LGALS1
MBD4
PCAT6
HIC1
FANCG
MCM4
UGT1A1
IL6R
WNT3A
DKK1
ADIPOQ
KLF5
PSG2
MVP
LINC00673
PRKDC
CD8A
TNFRSF1B
ITGAV
PAX5
AFAP1-AS1
HSPD1
MAD2L1
TJP1
CD28
SPOP
WNT2B
TFRC
ATAD2
LCN2
MIAT
S100P
CEACAM6
HMGA2
MSLN
CYP1A2
TG
RAD51B
VIP
NTS
DAXX
MC1R
CD80
CSF1R
INSR
HSD17B1
SPINT1
NOS3
FZD7
RMRP
EXT2
UMPS
ALOX5
CCN2
ITGB4
XRCC5
DUSP1
PECAM1
CRNDE
NSD1
PYY
CDH13
STAT5A
LIMK1
SNCG
MIR30B
HOXA11-AS
POSTN
SOX2-OT
PANDAR
CAPN9
F2
IL24
PIK3CB
KITLG
WNT3
PML
SF3B1
MIR101-1
BLACAT1
CDC25A
RELB
CEACAM7
TCF4
DDR2
PRDM2
CDX1
IFNA1
HLA-DQA1
XRCC6
MAP2K4
URGCP
IFNA2
MIR211
DKK3
MED12
JAK3
STAT5B
BANCR
IGH
STAT6
EPHX1
GNAQ
TFAP2A
CDKN2C
CHUK
SEC23B
CBFB
MIR92A1
ITGA5
TKT
IQGAP1
BIRC2
PTTG1
ALDH1A1
CCNA1
IL18
TET2
MIR124-1
MMP11
LINC00261
RPL15
SSTR2
KRT14
CTNNA2
BTK
MIR574
CHKA
FOXA1
PTPN3
HDC
GPX1
TNFRSF8
CASC11
FUT3
CLU
POLH
ANPEP
PRKACA
TSG101
PIK3R2
MIR328
CBR3-AS1
CDC25C
BDNF
CEBPB
HNF1A-AS1
MIR125B1
IL3
SHBG
GNA11
MYD88
PTK2B
DELEC1
PDCD4
TUBB
FBN1
CCNG1
NOTCH2
CASC19
PTPRC
EPHA3
EDN1
HAGLR
LCP1
PEBP1
MAGEA4
UBE2C
AHR
NOD2
ILK
H4C16
MIR330
PRL
SNHG7
TGIF1
GPR68
SSX2
SGK1
RTEL1
EREG
TP53COR1
MIR31HG
FALEC
KIF15
MYB
ADH1B
NCOR2
SDC1
MIR32
ACTB
BRMS1
SNHG15
HSPA1A
MIR29B2
TCIM
LEPR
KCNQ1
NR3C1
BCYRN1
IDO1
MDK
TINCR
PLG
RHOB
SNHG20
E2F2
LNCRNA-ATB
DMBT1
FGF4
MIR133A1
CTTN
APAF1
HK2
ZKSCAN1
NAT1
PIK3R3
GRPR
RUFY3
LMNB2
IGFBP5
TGFB3
ABCC3
ITGA3
LASP1
IL11
MIR370
IGFBP1
CAT
SNHG12
PTGER4
CUL1
CHD1
CXCL10
ROCK1
SEMA4A
RIOX2
ANO1
F3
REG4
PCAT18
HMGA1
TEK
PLCG1
NCOR1
TMEFF2
KMT2D
TNFSF11
FLI1
PGC
MIR485
NTRK2
COL1A2
CASP2
MIR455
EXO1
MTR
GSN
PLA2G4A
ADAR
KDM1A
PTGES
NAA15
CT45A6
MPL
LAMC2
BTRC
FGF3
GNRH1
PIP
ASXL1
CT45A3
PPARA
FAP
MIR378A
COL18A1
DDIT3
PRLR
CTSE
PDPK1
MTAP
XBP1
MCM2
DAB2IP
HLTF
H2AX
MIR497
EPAS1
PTPN1
MIR361
MIR27B
POLR1C
NAB2
ACE
CASC16
CD19
LOC110806263
SCAI
PLK2
POLR1H
CLDN23
TNFRSF6B
MAPK10
F2R
IL15
IL32
CASP6
DKC1
FAM72D
BLCAP
MIR376A1
CD46
FZD5
LRP6
CCN4
CDK7
MIR216A
CIP2A
MIR590
MIR584
HOXA-AS2
TTN
NUCB2
CSNK1A1
SOD1
CYP24A1
TRIM24
KDM5B
SLC19A1
HNRNPK
PRKD2
HDAC4
KMT2A
HSF1
IKBKB
PRKAA1
KISS1
POMC
LMNA
ELANE
BIRC7
LYVE1
KLK6
MACC1
LDOC1
TOX3
BGLAP
CFTR
FUT4
SREBF1
AATBC
CYP3A5
SRA1
NUMA1
NOS1
VTN
TERF1
TUSC7
RXRA
IL13
PDGFA
SNHG5
EDNRA
HP
CEMIP
ACTN4
CTSL
PDK1
PIK3CD
RECQL5
MIR151A
ELN
BAG1
NDUFA13
MIR186
PBRM1
HERPUD1
BCR
TCF7
KDM4B
MST1R
DIRC3
GPT
TNK2
GRN
MIR92A2
EGOT
NNMT
PPHLN1
YWHAE
LTA
PRMT7
TRAF6
WNT9A
NGFR
ADH1C
RAD52
ALDOA
TDGF1
HLA-C
FLNC
MLN
CD59
TUSC3
MYLK
MIR135B
MIR202
FBLN1
IRS2
SELENBP1
MIR132
MIR135A1
NUDT1
SMAD6
BRMS1L
INHBA
AGER
THPO
FEZF1
SLPI
UCHL1
SLX4
CIB1
MCM7
CTCF
CD86
PIWIL1
PRMT1
KEAP1
NES
HAVCR2
IGF2BP3
STK4
UHRF1
SULT1A1
CD247
SEPTIN9
TP53BP1
GHR
MIR675
ACTA2
S100A9
NR1H2
EHMT2
SFTPA1
FGF8
CALB2
RRM2
FER1L4
MIR377
HIF1A-AS2
SFN
RACK1
TNFRSF10D
CENPF
SPHK1
WEE1
RFC4
MIR130B
GHRH
IL6ST
REST
GSDMA
ACP3
TTK
LINC00511
DSP
DVL1
PLCE1
GZMB
LIF
BMPR2
RBBP4
ALOX12
MIR4435-2HG
MYBL2
ELF3
SCAT1
AGAP2-AS1
GJB2
RHOC
CD79A
BBC3
APC2
ZEB1-AS1
DPH1
ESM1
ALCAM
LGALS3BP
CXCR5
ABCA1
MUC5B
HK1
S100A2
MIR212
SUZ12
MIR28
XRCC4
PTK6
COL7A1
WT1-AS
MIR490
BNIP3
BRD4
TLR5
FEZF1-AS1
SKP1
DUXAP9
CACYBP
PIN1
GH1
BICDL3P
CCDC136
TIMELESS
CLDN1
PRC1
CP
CHRNA5
GSTM3
F2RL1
CSNK2B
KRT17
TRAF3
AZGP1
TCF3
GATA1
PRKCI
ARID4B
AKR1C3
NORAD
AMH
MMP12
THBS4
DSG2
WIF1
HPN
NANOG
SSX1
LGR5
GSE1
BRDT
NOTCH4
CCR5
CDH5
DMTF1
FLNA
CCNE2
DDR1
SPDEF
TK1
ADAM17
PPARD
ADA
RARS1
CR2
CHRNA3
SPINT2
RRP7A
MYCL
PRF1
CD40LG
POU2AF3
CD55
GNB3
GNB1
SRSF2
TCF7L1
IRF4
SLC16A1
XAGE1B
TMEM238L
CYP27B1
MIR489
SFRP5
TNFRSF11B
NGF
FAT2
CLPTM1L
LPAR1
ARID1B
SNHG6
MIR30C1
GLI2
DCN
TRAF2
MIR26B
CCAR2
ARHGAP26
FUT2
HOXA13
EPOR
HMGCR
E2F4
PTPN13
MECP2
IGFBP6
IFITM1
IRF2BP2
NPTN-IT1
INHA
DLEU1
PGF
PTP4A3
MIR345
MACROD1
FCGR2A
TES
PTN
ATF3
LIN28B
EGFLAM-AS1
SIRT3
CD5
SOS2
VWF
MAP2K3
BUB3
XAGE1A
ROBO1
EIF3H
ZMYND8
SAT1
PIAS1
CNDP2
NCOA2
LNCOC1
EMCN
IFNB1
RPL6
ELK1
TNC
MAPK9
LINC01234
WFDC2
FOSL1
CXCR3
FABP4
MAP2K5
GTF2I
LINC01772
SULF1
DDX5
PRSS58
LRP5
EEF1A1
CDK5
IGFBP4
NAMPT
CACNA1G
MSTO2P
TTR
ATP8B1
ADRB2
CDR1-AS
PMAIP1
EIF2AK3
CHI3L1
LIG1
MYH9
PRKCE
MST1
TSHR
EMSY
PTCH2
RCVRN
KIF1B
TPD52
FEN1
ITGA9
ARNT
ITGAM
STUB1
MORC2
TAP1
IGFBP7
CASC3
MIR184
ESRRA
ALPP
MFN2
MYH11
FOXC1
TEP1
PAX3
ZFP36
RPL11
RBX1
MIR33A
TDRG1
CYP2C9
TLR1
G6PD
TGM2
GHSR
SF3B2
ETS2
BCAS1
LZTR1
TINF2
SEMA3B
MIR512-1
CSK
PTP4A1
BMP7
RBM6
TACC3
SEC11A
CEP57
VCAM1
MZB1
DCK
SLC35C2
TACSTD2
ADAM10
CTSK
HBB
VEZT
NPY
MIR542
FUCA2
TNFRSF10C
CXCL5
ERN1
RPS19
COL4A1
LINC00052
SPAG9
PIM1
RPL5
SELE
CTBP2
CSNK1D
CALD1
LAMB3
MAP3K7
MAGED2
MIR625
PICART1
AMHR2
MIR138-1
NFIB
AKAP13
XPO1
HES1
DLL4
PRPF31
RAD21
ZMIZ1
ACVR1
PSEN2
SLC7A5
NRP2
LCK
TNS4
CD151
CCAR1
NT5E
CDC6
POLR1HASP
RRM1
AFAP1
HDAC6
GBA1
CDC20
BCOR
SMOC2
SMARCA2
PAK4
PRDM16-DT
PAX6
MTHFD1
RYR1
PSAP
NCOA6
TCHP
H3C2
OVCA2
ECM1
FKBP5
RHOBTB2
CCL20
DES
AMIGO2
ARHGAP6
JUND
LAG3
MIR20B
EML4
ANG
ARHGEF2
LINC00628
ANGPTL4
HYAL1
POLG
MIR425
ZFP36L1
MED19
PHLPP1
RORA
LRP1B
LATS2
CD81
PPP2R2A
COL11A1
AMPH
CD164
CASC20
NCL
TP73-AS1
CISH
NUP214
CT69
MIR365A
MCM3
MIR19B1
SASH1
EPO
PSMB8
RPSA
TNFRSF11A
CTBP1
RINT1
MIR432
SPIN1
MICA
MIR582
TFE3
ITGA2B
PAGE4
RAB25
FBXO24
TNFAIP3
ACACA
GUCY2C
ERGIC3
IL5
AGR2
AKIP1
MAK
OR3A4P
ADH7
NCF1
PCGEM1
FOXC2
PRKCQ
SRD5A1
MIR326
ECRG4
SLC1A5
CDC25B
BMPR1B
VAV3
SOX17
MIR3936HG
KLK15
ATP4B
CDH23
RPL34-DT
RXRB
DVL2
MDC1-AS1
HIPK2
MLANA
L1CAM
SH2B3
TMPRSS4
EPHA7
SNHG8
SUMO1P3
PELP1
UBE3A
SFRP2
MIR7-1
SIX1
PRSS21
HDGF
MIR491
NET1
CLOCK
KAT5
KCMF1
MAPK12
CLIC1
ENAH
PARN
TRAF4
PRKCB
WNT5B
KLK13
FUS
CXADR
TFPI2
TBK1
IKBKE
CERNA2
GAS6
SLC25A25-AS1
SH3GL1
SSTR5
LAMC1
PES1
CYLD
ZBTB16
CSF3R
DLL1
TRPM8
LINC00901
HSD17B3
COL4A2
TAGLN
MAPK7
UGT1A7
AGO2
IBSP
RPS27
NR3C2
PPP1R1B
CSNK2A2
AKR1B10
GATA6-AS1
HEATR6
BRINP3
SMARCC2
CHFR
ROR2
SLC29A1
ELOC
NOVA1
NTSR1
TPM3
USP8
MIR134
NNT-AS1
REV3L
PICALM
ADIPOR1
MED1
SSTR1
MIR503
TP53BP2
HNRNPA1
TAC1
MIR301A
NEK2
NR1I2
PROS1
SERPINB3
BLTP2
LRATD2
MELK
CCKAR
MIR218-1
COL4A3
CNOT9
CCL11
PDCD1LG2
ERVH48-1
POU5F1B
LINC00941
RPS10
KIF20B
VTRNA2-1
STIM1
MIR198
ACVR2A
LIG3
VCAN
BCAS2
ACTC1
LINC01133
HOPX
MIR124-3
THY1
MBL2
SREBF2
PIGR
CSNK1E
LINC-PINT
MMP10
F5
PTPA
OCIAD1
WNT11
SNHG14
MT2A
STARD13
VTCN1
CD22
AKR1C1
FST
GLI3
HDAC3
EXT1
PA2G4
GADD45G
TOB1
LIN28A
PRDX1
PPARGC1A
MECOM
TIAM1
MIR495
PTH
TRPS1
FAM3C
TUSC2
SFTPD
TLR7
INTS7
CCL3
PTH1R
FZD4
TNFRSF13C
SELENOP
PRCC
LY6K
FGF19
IGF2BP1
RPS15
GTF2IRD1
CEBPA-DT
MIR615
S100B
MDC1
GGT1
GIPC3
SI
SLC7A11
TBX5
SOX10
OCLN
PROX1
PRPF4
TBX3
SLC9A3R1
MIR339
MIR337
GUSB
TPBG
HPRT1
HNRNPA2B1
ZAP70
PODXL
IL12RB1
POLB
DIRAS3
E2F5
RPS29
USP7
SLC39A1
TNS1
TNFRSF13B
ADAM9
ATP7B
ANXA3
DUXAP8
ADAM12
BIN1
ASPSCR1
COL14A1
FGF5
HOXB9
NMB
LTO1
DLK1
RFWD3
MIR518A1
ARRB1
STARD3
CDK2AP1
SALL4
HELLS
TRIM37
HAGLROS
MUC3A
NOG
ITGAE
CCR3
NCRUPAR
HDAC5
LOXL2
TMC8
PRKD3
ACHE
TPM1
MGAT5
WFS1
IFNGR1
MIR103A1
PFN1
GSTA1
FGF9
SMAD1
GPX3
INTS6
NTN1
COX5A
ATF1
CDC27
DNAH8
CA2
AMFR
MAPT
RASSF5
REL
NBAT1
FOXQ1
ABCC11
INPPL1
CDCP1
SIRT6
EPHA1
RBM5
MS4A1
SOX11
SMARCA5
ATP7A
ERCC8
LIFR
CDA
UGCG
FBXO31
SCAT2
MIR17HG
MMP15
PRDM16
TUBB3
PSMA7
PRRC2A
TFAP2C
CXCL14
AKR7L
MIR452
PHLPP2
IREB2
ZNF217
METTL3
TSPAN31
KLK7
GLO1
HSP90B1
LAMA5
IGF2-AS
DEK
CYP11A1
FOSL2
[truncated: 10,936 more rows]
