# Supplementary material for: Gypenoside induces apoptosis by inhibiting the PI3K/AKT/mTOR pathway and enhances T-cell antitumor immunity by inhibiting PD-L1 in gastric cancer
Source: Front Pharmacol. 2024 Feb 28;15:1243353. doi: 10.3389/fphar.2024.1243353 (PMC10933075; doi:10.3389/fphar.2024.1243353)
Supplement: Supplementary file 12 [file Table6.XLS]

## Sheet: CC
Category	Term	Count	%	PValue	Genes	List Total	Pop Hits	Pop Total	Fold Enrichment	Bonferroni	Benjamini	FDR
GOTERM_CC_DIRECT	GO:0005886~plasma membrane	60	66.6667	1.03663e-16	HTR2B, HTR2C, PIK3CD, ADRA1D, ECE1, HTR2A, PIK3CB, PIK3C2A, ADRA1A, PIK3CG, PIK3C2B, LGALS4, LGALS3, HTR6, ADORA1, KDR, MAP2K1, HSP90AA1, SYK, MME, TACR2, ADRA2C, F2, ADRA2B, SIRT2, ADRA2A, FGR, FCER2, F7, AR, ADORA2A, PIK3CA, AGTR2, MET, PTGFR, PTAFR, PS	90	5071	20562	2.70321	2.54241e-14	2.37389e-14	1.86594e-14
GOTERM_CC_DIRECT	GO:0099056~integral component of presynaptic membrane	12	13.3333	4.69468e-15	APH1A, GLRA1, NCSTN, ADORA2A, PSEN2, ADORA1, HTR1B, DRD1, HTR2A, PSEN1, DRD2, ADRA1A	90	66	20562	41.5394	1.06781e-12	5.37541e-13	4.22522e-13
GOTERM_CC_DIRECT	GO:0005887~integral component of plasma membrane	32	35.5556	6.5158e-14	PTGFR, PTAFR, HTR2B, PSEN2, HTR2C, ADRA1D, HTR2A, PSEN1, SLC5A1, ADRA1A, EGFR, APH1A, GLRA1, NCSTN, HTR6, ADORA1, KDR, S1PR3, DRD1, DRD2, DRD3, MME, TACR2, HTR1B, ADRA2C, ADRA2B, ADRA2A, FCER2, ADORA2A, AGTR2, SLC28A2, MET	90	1508	20562	4.8481	1.4924e-11	4.97373e-12	3.90948e-12
GOTERM_CC_DIRECT	GO:0016020~membrane	34	37.7778	2.21896e-09	EIF4A1, PTAFR, PSEN2, PIK3CD, ECE1, ATP1A1, PSEN1, PIK3CB, NR3C1, PIK3C2A, EGFR, PIK3CG, PIK3C2B, PPP2CA, HSD11B1, APH1A, LGALS3, NCSTN, LGALS8, HSP90AA1, ACE, PPP2R5A, MTOR, VEGFA, PPM1B, ADORA2A, PIK3CA, IMPDH2, ALOX5AP, CDK1, PIK3C3, HPSE, SLC28A2, MET	90	2547	20562	3.04981	5.08141e-07	1.27035e-07	9.98531e-08
GOTERM_CC_DIRECT	GO:0070765~gamma-secretase complex	5	5.55556	1.13634e-08	APH1A, NCSTN, APH1B, PSEN2, PSEN1	90	7	20562	163.19	2.60221e-06	5.20443e-07	4.09082e-07
GOTERM_CC_DIRECT	GO:0005942~phosphatidylinositol 3-kinase complex	6	6.66667	3.36929e-08	PIK3CA, PIK3CD, PIK3CB, PIK3C2A, PIK3CG, PIK3C2B	90	22	20562	62.3091	7.71565e-06	1.28595e-06	1.01079e-06
GOTERM_CC_DIRECT	GO:0098666~G-protein coupled serotonin receptor complex	4	4.44444	3.12575e-07	HTR2B, HTR1B, HTR2C, HTR2A	90	4	20562	228.467	7.15772e-05	1.02257e-05	8.03765e-06
GOTERM_CC_DIRECT	GO:0098978~glutamatergic synapse	12	13.3333	6.22777e-07	PPP1CC, ADORA2A, STAT3, DRD1, HTR2A, DRD2, ADRA2C, MAPK14, ADRA1A, DRD3, ADRA2A, MTOR	90	373	20562	7.35013	0.000142606	1.7827e-05	1.40125e-05
GOTERM_CC_DIRECT	GO:0045202~synapse	13	14.4444	1.26405e-06	MME, HTR2B, HTR1B, HTR2C, PSEN1, EGFR, PPP2CA, GLRA1, HTR6, MAPK8, ADORA1, DRD2, DRD3	90	488	20562	6.0862	0.000289426	3.2163e-05	2.5281e-05
GOTERM_CC_DIRECT	GO:0099055~integral component of postsynaptic membrane	6	6.66667	2.72291e-06	ADORA2A, ADORA1, DRD1, HTR2A, DRD2, ADRA1A	90	51	20562	26.8784	0.000623352	6.23546e-05	4.90123e-05
GOTERM_CC_DIRECT	GO:0005943~phosphatidylinositol 3-kinase complex, class IA	4	4.44444	6.46181e-06	PIK3CA, PIK3CD, PIK3CB, PIK3CG	90	9	20562	101.541	0.00147866	0.000134523	0.000105739
GOTERM_CC_DIRECT	GO:0043025~neuronal cell body	11	12.2222	1.06733e-05	GLRA1, HSP90AA1, ADORA2A, MME, PSEN2, ADORA1, HTR2A, PSEN1, ADRA2C, ADRA2A, MTOR	90	408	20562	6.15964	0.0024412	0.000203681	0.000160099
GOTERM_CC_DIRECT	GO:0045121~membrane raft	9	10	1.36699e-05	PPP2CA, MME, PSEN2, S1PR1, KDR, HPSE, ATP1A1, PSEN1, EGFR	90	252	20562	8.15952	0.00312554	0.000240801	0.000189276
GOTERM_CC_DIRECT	GO:0005783~endoplasmic reticulum	17	18.8889	2.81031e-05	PTPN1, MAP2K1, PSEN2, HTR1B, ATP1A1, PSEN1, PIK3C2B, APH1A, GLRA1, NCSTN, APH1B, CYP2D6, ALOX5AP, ADORA1, KDR, PTPN2, BCL2L1	90	1142	20562	3.40099	0.00641503	0.000456125	0.000358526
GOTERM_CC_DIRECT	GO:0030425~dendrite	11	12.2222	2.98772e-05	GLRA1, HTR6, ADORA2A, MME, ADORA1, HTR2B, HTR1B, HTR2C, HTR2A, DRD2, MTOR	90	460	20562	5.46333	0.00681863	0.000456125	0.000358526
GOTERM_CC_DIRECT	GO:0005769~early endosome	9	10	5.71045e-05	APH1A, PTPN1, MAP2K1, NCSTN, MME, PSEN2, KDR, ECE1, SLC5A1	90	308	20562	6.67597	0.0129922	0.000817308	0.000642426
GOTERM_CC_DIRECT	GO:0005737~cytoplasm	42	46.6667	9.65878e-05	PTGFR, EIF4A1, HTR2B, PIK3CD, PIK3CB, TYMS, FGF1, NR3C1, PIK3C2A, FGF2, ADRA1A, EGFR, PIK3CG, PIK3C2B, LGALS3, PPP1CC, MAPK8, CYP2D6, S1PR1, S1PR3, LGALS8, PTPN1, HSP90AA1, SYK, MME, STAT3, PPP2R5A, HTR1B, ADRA2C, MAPK14, SIRT2, ADRA2A, MTOR, VEGFA, AR, P	90	5576	20562	1.72088	0.0218768	0.00130109	0.00102269
GOTERM_CC_DIRECT	GO:0098982~GABA-ergic synapse	5	5.55556	0.000315276	DRD1, DRD2, ADRA1A, DRD3, ADRA2A	90	75	20562	15.2311	0.0696641	0.00401101	0.00315276
GOTERM_CC_DIRECT	GO:0005768~endosome	8	8.88889	0.000453044	ACE, S1PR1, KDR, ECE1, PIK3C3, ATP1A1, ADRA2C, EGFR	90	317	20562	5.76572	0.0985679	0.00546037	0.004292
GOTERM_CC_DIRECT	GO:0005576~extracellular region	21	23.3333	0.000647448	PTGFR, HSP90AA1, ACE, F10, MMP1, F2, FGF1, MAPK14, FGF2, MMP9, IL2, VEGFA, FGR, F7, LGALS3, MMP13, IMPDH1, IMPDH2, KDR, HPSE, MET	90	2129	20562	2.25355	0.137839	0.00741328	0.00582703
GOTERM_CC_DIRECT	GO:0005829~cytosol	39	43.3333	0.000841896	EIF4A1, PIK3CD, HTR2A, PIK3CB, TYMS, FGF1, NR3C1, PIK3C2A, ADRA1A, PIK3CG, PIK3C2B, PPP2CA, LGALS4, LGALS3, PPP1CC, MAPK8, LGALS8, PTPN1, JUN, MAP2K1, HSP90AA1, SYK, STAT3, PPP2R5A, MAPK14, ADRA2B, SIRT2, MTOR, FGR, AR, PPM1B, PIK3CA, IMPDH1, IMPDH2, ALOX	90	5510	20562	1.6171	0.175415	0.00918067	0.00721625
GOTERM_CC_DIRECT	GO:0005739~mitochondrion	16	17.7778	0.0012166	MAP2K1, HSP90AA1, PSEN1, TYMS, MAPK14, NR3C1, SIRT2, APH1A, PPP2CA, PPP1CC, NCSTN, MAPK8, ALDH2, CYP2D6, CDK1, BCL2L1	90	1437	20562	2.54382	0.243287	0.0126637	0.009954
GOTERM_CC_DIRECT	GO:0034774~secretory granule lumen	5	5.55556	0.00157263	FGR, HSP90AA1, IMPDH1, IMPDH2, MAPK14	90	115	20562	9.93333	0.302613	0.0156579	0.0123075
GOTERM_CC_DIRECT	GO:0005789~endoplasmic reticulum membrane	13	14.4444	0.00191664	PSEN2, PSEN1, EGFR, MTOR, APH1A, HSD11B1, HSD11B2, NCSTN, APH1B, CYP2D6, ALOX5AP, CDK1, DRD1	90	1054	20562	2.8179	0.355533	0.0182879	0.0143748
GOTERM_CC_DIRECT	GO:1904813~ficolin-1-rich granule lumen	5	5.55556	0.00207207	HSP90AA1, IMPDH1, IMPDH2, MAPK14, MMP9	90	124	20562	9.21237	0.378113	0.0189802	0.0149189
GOTERM_CC_DIRECT	GO:0031526~brush border membrane	4	4.44444	0.00246532	HSP90AA1, ACE, SLC5A1, SLC28A2	90	62	20562	14.7398	0.431785	0.0215933	0.0169729
GOTERM_CC_DIRECT	GO:0016021~integral component of membrane	37	41.1111	0.00254594	PTGFR, PTAFR, HTR2B, PSEN2, ADRA1D, ECE1, ATP1A1, PSEN1, SLC5A1, SLC5A2, ADRA1A, EGFR, HSD11B1, APH1A, HSD11B2, GLRA1, NCSTN, APH1B, CYP2D6, ADORA1, S1PR1, MAP3K9, DRD2, DRD3, PTPN1, ACE, MME, TACR2, ADRA2C, FCER2, AR, MMP13, ADORA2A, ALOX5AP, MET, PTPN2,	90	5415	20562	1.56108	0.442205	0.0215933	0.0169729
GOTERM_CC_DIRECT	GO:0008021~synaptic vesicle	5	5.55556	0.00297286	APH1A, NCSTN, MME, PSEN2, PSEN1	90	137	20562	8.3382	0.494294	0.0243138	0.0191113
GOTERM_CC_DIRECT	GO:0032991~macromolecular complex	10	11.1111	0.0033733	PTPN1, PPP1CC, AR, HSP90AA1, SYK, PSEN2, ATP1A1, PSEN1, NR3C1, EGFR	90	703	20562	3.24988	0.538739	0.0266375	0.0209377
GOTERM_CC_DIRECT	GO:0044305~calyx of Held	3	3.33333	0.00368756	GLRA1, ADORA1, HTR1B	90	21	20562	32.6381	0.570877	0.0281483	0.0221253
GOTERM_CC_DIRECT	GO:0070161~anchoring junction	8	8.88889	0.00486125	GLRA1, MAPK8, HTR2B, KDR, DRD1, HTR2A, PSEN1, BCL2L1	90	481	20562	3.79986	0.672393	0.0359105	0.0282266
GOTERM_CC_DIRECT	GO:0016324~apical plasma membrane	7	7.77778	0.00584358	HSP90AA1, PSEN2, SLC5A1, ATP1A1, PSEN1, SLC5A2, EGFR	90	376	20562	4.25337	0.738705	0.0418181	0.0328701
GOTERM_CC_DIRECT	GO:0070062~extracellular exosome	19	21.1111	0.0062053	EIF4A1, HSP90AA1, ACE, MME, ECE1, SLC5A1, ATP1A1, F2, PIK3C2A, SLC5A2, MMP9, PPP2CA, FGR, FCER2, LGALS3, NCSTN, ALDH2, IMPDH2, CDK1	90	2218	20562	1.95711	0.759598	0.043061	0.0338471
GOTERM_CC_DIRECT	GO:0009986~cell surface	9	10	0.00646605	LGALS3, HSP90AA1, MME, PSEN2, PSEN1, ADRA2B, MET, EGFR, VEGFA	90	639	20562	3.21784	0.773618	0.0435507	0.034232
GOTERM_CC_DIRECT	GO:0030496~midbody	5	5.55556	0.00855242	PPP1CC, CDK1, PIK3C3, PIK3CB, SIRT2	90	185	20562	6.17477	0.860114	0.0559573	0.0439839
GOTERM_CC_DIRECT	GO:0043231~intracellular membrane-bounded organelle	11	12.2222	0.00999798	HSD11B1, GLRA1, HSD11B2, CYP2D6, S1PR1, HPSE, PIK3CB, PIK3C2A, ADRA1A, ADRA2B, PIK3C2B	90	984	20562	2.554	0.899847	0.0635983	0.0499899
GOTERM_CC_DIRECT	GO:0009897~external side of plasma membrane	7	7.77778	0.0142594	FCER2, GLRA1, ACE, S1PR1, KDR, ECE1, F2	90	456	20562	3.50716	0.962706	0.0882542	0.0693701
GOTERM_CC_DIRECT	GO:0005743~mitochondrial inner membrane	7	7.77778	0.0155609	FGR, LGALS3, STAT3, PSEN2, PSEN1, TYMS, BCL2L1	90	465	20562	3.43928	0.972442	0.0937752	0.0737097
GOTERM_CC_DIRECT	GO:0043198~dendritic shaft	3	3.33333	0.0162554	PSEN2, HTR2A, PSEN1	90	45	20562	15.2311	0.976555	0.0954485	0.075025
GOTERM_CC_DIRECT	GO:0005944~phosphatidylinositol 3-kinase complex, class IB	2	2.22222	0.0172027	PIK3CA, PIK3CG	90	4	20562	114.233	0.981196	0.0983699	0.0773213
GOTERM_CC_DIRECT	GO:0048471~perinuclear region of cytoplasm	9	10	0.0176121	HSP90AA1, PIK3CA, PSEN2, ECE1, AGTR2, SLC5A1, PSEN1, EGFR, SIRT2	90	764	20562	2.69136	0.982907	0.0983699	0.0773213
GOTERM_CC_DIRECT	GO:0016323~basolateral plasma membrane	5	5.55556	0.0201515	HSP90AA1, ADORA1, ATP1A1, EGFR, ADRA2A	90	239	20562	4.77964	0.990551	0.10447	0.0821158
GOTERM_CC_DIRECT	GO:0030424~axon	6	6.66667	0.0202931	MAPK8, MME, HTR2A, ATP1A1, PSEN1, DRD2	90	361	20562	3.79723	0.990859	0.10447	0.0821158
GOTERM_CC_DIRECT	GO:0030018~Z disc	4	4.44444	0.0204621	PSEN2, PPP2R5A, PSEN1, ADRA1A	90	134	20562	6.8199	0.991213	0.10447	0.0821158
GOTERM_CC_DIRECT	GO:0009925~basal plasma membrane	3	3.33333	0.0205883	ACE, MET, EGFR	90	51	20562	13.4392	0.991468	0.10447	0.0821158
GOTERM_CC_DIRECT	GO:0031965~nuclear membrane	5	5.55556	0.0209851	ALOX5AP, PSEN1, ADRA1A, EGFR, BCL2L1	90	242	20562	4.72039	0.992224	0.10447	0.0821158
GOTERM_CC_DIRECT	GO:0000139~Golgi membrane	8	8.88889	0.022775	APH1A, NCSTN, APH1B, PSEN2, PSEN1, DRD2, EGFR, MTOR	90	651	20562	2.80758	0.994886	0.110967	0.0872233
GOTERM_CC_DIRECT	GO:0005765~lysosomal membrane	6	6.66667	0.0236921	NCSTN, PSEN2, ECE1, HPSE, PSEN1, MTOR	90	376	20562	3.64574	0.995875	0.113031	0.0888454
GOTERM_CC_DIRECT	GO:0099061~integral component of postsynaptic density membrane	3	3.33333	0.0253457	ADRA2C, DRD3, ADRA2A	90	57	20562	12.0246	0.997202	0.117678	0.0924981
GOTERM_CC_DIRECT	GO:0097443~sorting endosome	2	2.22222	0.0256939	PTPN1, KDR	90	6	20562	76.1556	0.997422	0.117678	0.0924981
GOTERM_CC_DIRECT	GO:0031012~extracellular matrix	5	5.55556	0.0264316	MMP13, MMP1, HPSE, FGF1, VEGFA	90	260	20562	4.39359	0.997833	0.118552	0.0931853
GOTERM_CC_DIRECT	GO:0005759~mitochondrial matrix	6	6.66667	0.0269202	PTPN1, ALDH2, CDK1, TYMS, NR3C1, BCL2L1	90	389	20562	3.52391	0.998068	0.118552	0.0931853
GOTERM_CC_DIRECT	GO:0014069~postsynaptic density	5	5.55556	0.0287586	ADORA2A, STAT3, ADORA1, ATP1A1, DRD2	90	267	20562	4.2784	0.998747	0.124259	0.0976707
GOTERM_CC_DIRECT	GO:0030139~endocytic vesicle	3	3.33333	0.034153	DRD2, DRD3, PIK3C2B	90	67	20562	10.2299	0.99965	0.142201	0.111773
GOTERM_CC_DIRECT	GO:0043679~axon terminus	3	3.33333	0.034153	DRD2, ADRA2C, ADRA2A	90	67	20562	10.2299	0.99965	0.142201	0.111773
GOTERM_CC_DIRECT	GO:0036126~sperm flagellum	3	3.33333	0.0350908	TACR2, ATP1A1, DRD2	90	68	20562	10.0794	0.99972	0.143496	0.112792
GOTERM_CC_DIRECT	GO:0043197~dendritic spine	4	4.44444	0.0365108	PPP1CC, ADORA1, DRD1, DRD2	90	168	20562	5.43968	0.9998	0.146684	0.115297
GOTERM_CC_DIRECT	GO:0005615~extracellular space	15	16.6667	0.0385583	ACE, F10, F2, FGF1, FGF2, MMP9, EGFR, IL2, VEGFA, LGALS4, F7, LGALS3, MMP13, HPSE, LGALS8	90	1938	20562	1.76832	0.999877	0.152239	0.119664
GOTERM_CC_DIRECT	GO:0005901~caveola	3	3.33333	0.0439667	HTR2A, ATP1A1, ADRA1A	90	77	20562	8.9013	0.999966	0.17065	0.134136
GOTERM_CC_DIRECT	GO:0097708~intracellular vesicle	2	2.22222	0.0507349	SLC5A1, EGFR	90	12	20562	38.0778	0.999993	0.193638	0.152205
GOTERM_CC_DIRECT	GO:0035253~ciliary rootlet	2	2.22222	0.0670742	PSEN2, PSEN1	90	16	20562	28.5583	1	0.247545	0.194577
GOTERM_CC_DIRECT	GO:0030673~axolemma	2	2.22222	0.0670742	ADORA2A, ADORA1	90	16	20562	28.5583	1	0.247545	0.194577
GOTERM_CC_DIRECT	GO:0043235~receptor complex	4	4.44444	0.0681018	KDR, MET, EGFR, ADRA2A	90	217	20562	4.21137	1	0.247545	0.194577
GOTERM_CC_DIRECT	GO:0030667~secretory granule membrane	3	3.33333	0.0710449	LGALS3, MME, PTAFR	90	101	20562	6.78614	1	0.250545	0.196935
GOTERM_CC_DIRECT	GO:0000159~protein phosphatase type 2A complex	2	2.22222	0.0711154	PPP2CA, PPP2R5A	90	17	20562	26.8784	1	0.250545	0.196935
GOTERM_CC_DIRECT	GO:0042470~melanosome	3	3.33333	0.073498	HSP90AA1, NCSTN, ATP1A1	90	103	20562	6.65437	1	0.255016	0.200449
GOTERM_CC_DIRECT	GO:0005796~Golgi lumen	3	3.33333	0.0772283	F7, F10, F2	90	106	20562	6.46604	1	0.260078	0.204428
GOTERM_CC_DIRECT	GO:0042383~sarcolemma	3	3.33333	0.0772283	NCSTN, ATP1A1, PSEN1	90	106	20562	6.46604	1	0.260078	0.204428
GOTERM_CC_DIRECT	GO:0005813~centrosome	6	6.66667	0.0892266	PSEN2, CDK1, PPP2R5A, PSEN1, SIRT2, BCL2L1	90	548	20562	2.50146	1	0.296129	0.232765
