# Supplementary material for: Gypenoside induces apoptosis by inhibiting the PI3K/AKT/mTOR pathway and enhances T-cell antitumor immunity by inhibiting PD-L1 in gastric cancer
Source: Front Pharmacol. 2024 Feb 28;15:1243353. doi: 10.3389/fphar.2024.1243353 (PMC10933075; doi:10.3389/fphar.2024.1243353)
Supplement: Supplementary file 13 [file Table7.XLS]

## Sheet: MF
Category	Term	Count	%	PValue	Genes	List Total	Pop Hits	Pop Total	Fold Enrichment	Bonferroni	Benjamini	FDR
GOTERM_MF_DIRECT	GO:0016303~1-phosphatidylinositol-3-kinase activity	7	7.77778	1.91913e-12	PIK3CA, PIK3CD, PIK3C3, PIK3CB, PIK3C2A, PIK3CG, PIK3C2B	90	10	18869	146.759	6.96645e-10	6.96646e-10	6.33314e-10
GOTERM_MF_DIRECT	GO:0052742~phosphatidylinositol kinase activity	7	7.77778	8.38047e-12	PIK3CA, PIK3CD, PIK3C3, PIK3CB, PIK3C2A, PIK3CG, PIK3C2B	90	12	18869	122.299	3.04213e-09	1.52106e-09	1.38278e-09
GOTERM_MF_DIRECT	GO:0035005~1-phosphatidylinositol-4-phosphate 3-kinase activity	6	6.66667	4.34296e-11	PIK3CA, PIK3CD, PIK3CB, PIK3C2A, PIK3CG, PIK3C2B	90	7	18869	179.705	1.57649e-08	5.25498e-09	4.77725e-09
GOTERM_MF_DIRECT	GO:0035004~phosphatidylinositol 3-kinase activity	5	5.55556	2.30375e-09	PIK3CA, PIK3CD, PIK3CB, PIK3C2A, PIK3CG	90	5	18869	209.656	8.3626e-07	2.09065e-07	1.90059e-07
GOTERM_MF_DIRECT	GO:0046934~phosphatidylinositol-4,5-bisphosphate 3-kinase activity	5	5.55556	1.60102e-08	PIK3CA, PIK3CD, PIK3CB, PIK3C2A, PIK3CG	90	7	18869	149.754	5.81168e-06	1.16234e-06	1.05667e-06
GOTERM_MF_DIRECT	GO:0052812~phosphatidylinositol-3,4-bisphosphate 5-kinase activity	5	5.55556	5.72221e-08	PIK3CA, PIK3CD, PIK3CB, PIK3C2A, PIK3CG	90	9	18869	116.475	2.07714e-05	3.46194e-06	3.14722e-06
GOTERM_MF_DIRECT	GO:0004175~endopeptidase activity	8	8.88889	1.75887e-07	MMP13, ACE, MME, MMP1, PSEN2, ECE1, PSEN1, MMP9	90	87	18869	19.2787	6.38449e-05	9.12099e-06	8.29181e-06
GOTERM_MF_DIRECT	GO:0005178~integrin binding	9	10	9.27665e-07	FCER2, SYK, KDR, S1PR3, FGF1, LGALS8, FGF2, EGFR, PTPN2	90	161	18869	11.7199	0.000336686	4.20928e-05	3.82662e-05
GOTERM_MF_DIRECT	GO:0019903~protein phosphatase binding	7	7.77778	5.09302e-06	LGALS3, HSP90AA1, MAPK8, STAT3, MAPK14, MET, EGFR	90	93	18869	15.7805	0.00184706	0.000205419	0.000186744
GOTERM_MF_DIRECT	GO:0016301~kinase activity	9	10	1.14836e-05	FGR, PIK3CA, PIK3CD, PIK3C3, MAP3K9, PIK3CB, EGFR, MTOR, PIK3CG	90	226	18869	8.34912	0.00415991	0.000416856	0.00037896
GOTERM_MF_DIRECT	GO:0005515~protein binding	78	86.6667	1.51173e-05	EIF4A1, HTR2B, RORC, HTR2C, PIK3CD, ADRA1D, ECE1, HTR2A, PIK3CB, FGF1, NR3C1, ADRA1A, FGF2, PIK3CG, PIK3C2B, LGALS4, LGALS3, PPP1CC, HTR6, ADORA1, KDR, MAP3K9, LGALS8, MAP2K1, HSP90AA1, SYK, MME, TACR2, PPP2R5A, ADRA2C, F2, ADRA2B, MMP9, SIRT2, ADRA2A, FG	90	12554	18869	1.30262	0.00547259	0.000473619	0.000430562
GOTERM_MF_DIRECT	GO:0004713~protein tyrosine kinase activity	7	7.77778	1.56568e-05	FGR, MAP2K1, SYK, KDR, MAP3K9, MET, EGFR	90	113	18869	12.9875	0.00566735	0.000473619	0.000430562
GOTERM_MF_DIRECT	GO:0004993~G-protein coupled serotonin receptor activity	5	5.55556	1.92465e-05	HTR6, HTR2B, HTR1B, HTR2C, HTR2A	90	34	18869	30.8317	0.0069622	0.000537422	0.000488565
GOTERM_MF_DIRECT	GO:0051378~serotonin binding	4	4.44444	2.16402e-05	HTR2B, HTR1B, HTR2C, HTR2A	90	12	18869	69.8852	0.0078247	0.000561099	0.00051009
GOTERM_MF_DIRECT	GO:0005524~ATP binding	21	23.3333	2.65866e-05	EIF4A1, MAP2K1, HSP90AA1, SYK, PIK3CD, PIK3CB, ATP1A1, PIK3C2A, MAPK14, EGFR, MTOR, PIK3CG, PIK3C2B, FGR, MAPK8, PIK3CA, KDR, CDK1, PIK3C3, MAP3K9, MET	90	1545	18869	2.84969	0.00960463	0.00063538	0.000577618
GOTERM_MF_DIRECT	GO:0019901~protein kinase binding	12	13.3333	2.80057e-05	FGR, PTPN1, PPP1CC, SYK, STAT3, ATP1A1, NR3C1, EGFR, ADRA2A, PTPN2, MTOR, BCL2L1	90	511	18869	4.92342	0.0101147	0.00063538	0.000577618
GOTERM_MF_DIRECT	GO:0042802~identical protein binding	22	24.4444	3.62642e-05	JUN, HSP90AA1, STAT3, HTR2C, ADRA1D, HTR2A, NR3C1, FGF2, MMP9, EGFR, MTOR, PIK3CG, VEGFA, GLRA1, ADORA2A, IMPDH1, IMPDH2, ALOX5AP, KDR, DRD2, MET, BCL2L1	90	1714	18869	2.69103	0.0130779	0.000774348	0.000703953
GOTERM_MF_DIRECT	GO:0030594~neurotransmitter receptor activity	6	6.66667	4.52982e-05	GLRA1, HTR6, HTR2B, HTR1B, HTR2C, HTR2A	90	83	18869	15.1558	0.0163092	0.000913513	0.000830467
GOTERM_MF_DIRECT	GO:0004938~alpha2-adrenergic receptor activity	3	3.33333	6.57934e-05	ADRA2C, ADRA2B, ADRA2A	90	3	18869	209.656	0.0236008	0.00119415	0.00108559
GOTERM_MF_DIRECT	GO:0001587~Gq/11-coupled serotonin receptor activity	3	3.33333	6.57934e-05	HTR2B, HTR2C, HTR2A	90	3	18869	209.656	0.0236008	0.00119415	0.00108559
GOTERM_MF_DIRECT	GO:0004930~G-protein coupled receptor activity	14	15.5556	6.91025e-05	PTAFR, ADRA1D, ADRA2C, ADRA1A, ADRA2B, ADRA2A, ADORA2A, ADORA1, S1PR1, S1PR3, DRD1, AGTR2, DRD2, DRD3	90	777	18869	3.77758	0.024773	0.00119449	0.0010859
GOTERM_MF_DIRECT	GO:0004672~protein kinase activity	10	11.1111	7.468e-05	MAP2K1, SYK, CDK1, PIK3C3, MAP3K9, MAPK14, MET, EGFR, MTOR, PIK3CG	90	379	18869	5.53181	0.0267457	0.00123222	0.0011202
GOTERM_MF_DIRECT	GO:0004952~dopamine neurotransmitter receptor activity	3	3.33333	0.000217966	DRD1, DRD2, DRD3	90	5	18869	125.793	0.0760803	0.00335034	0.00304576
GOTERM_MF_DIRECT	GO:0004714~transmembrane receptor protein tyrosine kinase activity	6	6.66667	0.00022151	FGR, MAP2K1, SYK, KDR, MET, EGFR	90	116	18869	10.8443	0.0772686	0.00335034	0.00304576
GOTERM_MF_DIRECT	GO:0004222~metalloendopeptidase activity	6	6.66667	0.000239861	MMP13, ACE, MME, MMP1, ECE1, MMP9	90	118	18869	10.6605	0.0833963	0.00348278	0.00316617
GOTERM_MF_DIRECT	GO:0005496~steroid binding	4	4.44444	0.000375561	HSD11B1, HSD11B2, AR, NR3C1	90	30	18869	27.9541	0.127467	0.00524341	0.00476674
GOTERM_MF_DIRECT	GO:0051379~epinephrine binding	3	3.33333	0.000454921	ADRA2C, ADRA2B, ADRA2A	90	7	18869	89.8524	0.152254	0.00611616	0.00556015
GOTERM_MF_DIRECT	GO:0019899~enzyme binding	9	10	0.000509188	APH1A, PTPN1, AR, JUN, MAPK8, ADORA2A, ALOX5AP, MAPK14, EGFR	90	390	18869	4.83821	0.168798	0.00659185	0.00599259
GOTERM_MF_DIRECT	GO:0004674~protein serine/threonine kinase activity	9	10	0.000526622	MAP2K1, MAPK8, SYK, PIK3CA, CDK1, MAP3K9, MAPK14, MTOR, PIK3CG	90	392	18869	4.81352	0.174044	0.00659185	0.00599259
GOTERM_MF_DIRECT	GO:0042500~aspartic endopeptidase activity, intramembrane cleaving	3	3.33333	0.0006047	NCSTN, PSEN2, PSEN1	90	8	18869	78.6208	0.197138	0.00731687	0.0066517
GOTERM_MF_DIRECT	GO:0042803~protein homodimerization activity	11	12.2222	0.0019824	HSD11B1, HSP90AA1, MME, STAT3, ECE1, MAP3K9, TYMS, ADRA2C, ADRA2A, BCL2L1, VEGFA	90	716	18869	3.22097	0.513405	0.0232132	0.0211029
GOTERM_MF_DIRECT	GO:0004879~RNA polymerase II transcription factor activity, ligand-activated sequence-specific DNA binding	4	4.44444	0.00211467	AR, STAT3, RORC, NR3C1	90	54	18869	15.53	0.536263	0.0239883	0.0218076
GOTERM_MF_DIRECT	GO:0004252~serine-type endopeptidase activity	6	6.66667	0.00220344	F7, MMP13, F10, MMP1, F2, MMP9	90	193	18869	6.51779	0.551	0.0242379	0.0220344
GOTERM_MF_DIRECT	GO:0008270~zinc ion binding	12	13.3333	0.0026653	GLRA1, PTPN1, AR, MMP13, ACE, MME, MMP1, RORC, ECE1, NR3C1, MMP9, SIRT2	90	874	18869	2.87857	0.62046	0.028456	0.0258691
GOTERM_MF_DIRECT	GO:0004708~MAP kinase kinase activity	3	3.33333	0.00320443	MAP2K1, MAP3K9, MAPK14	90	18	18869	34.9426	0.688101	0.0332345	0.0302132
GOTERM_MF_DIRECT	GO:0044877~macromolecular complex binding	8	8.88889	0.0034242	GLRA1, PPP1CC, JUN, ADORA2A, ALOX5AP, HTR2A, DRD2, MTOR	90	414	18869	4.05132	0.712093	0.0345274	0.0313885
GOTERM_MF_DIRECT	GO:0008083~growth factor activity	5	5.55556	0.00790196	F2, FGF1, FGF2, IL2, VEGFA	90	166	18869	6.31493	0.943854	0.0775247	0.070477
GOTERM_MF_DIRECT	GO:0046982~protein heterodimerization activity	7	7.77778	0.00820883	PPP2CA, ADORA1, ATP1A1, ADRA2C, ADRA1A, ADRA2A, BCL2L1	90	371	18869	3.95577	0.949818	0.078416	0.0712872
GOTERM_MF_DIRECT	GO:0003845~11-beta-hydroxysteroid dehydrogenase [NAD(P)] activity	2	2.22222	0.00941146	HSD11B1, HSD11B2	90	2	18869	209.656	0.967695	0.0833259	0.0757508
GOTERM_MF_DIRECT	GO:0015151~alpha-glucoside transmembrane transporter activity	2	2.22222	0.00941146	SLC5A1, SLC5A2	90	2	18869	209.656	0.967695	0.0833259	0.0757508
GOTERM_MF_DIRECT	GO:0071886~1-(4-iodo-2,5-dimethoxyphenyl)propan-2-amine binding	2	2.22222	0.00941146	HTR2C, HTR2A	90	2	18869	209.656	0.967695	0.0833259	0.0757508
GOTERM_MF_DIRECT	GO:0051117~ATPase binding	4	4.44444	0.00969764	AR, NCSTN, PSEN1, EGFR	90	93	18869	9.01744	0.970912	0.0838153	0.0761957
GOTERM_MF_DIRECT	GO:0042056~chemoattractant activity	3	3.33333	0.0124893	LGALS3, FGF2, VEGFA	90	36	18869	17.4713	0.989561	0.105433	0.0958481
GOTERM_MF_DIRECT	GO:0003938~IMP dehydrogenase activity	2	2.22222	0.0140843	IMPDH1, IMPDH2	90	3	18869	139.77	0.994194	0.111143	0.10104
GOTERM_MF_DIRECT	GO:0001591~dopamine neurotransmitter receptor activity, coupled via Gi/Go	2	2.22222	0.0140843	DRD2, DRD3	90	3	18869	139.77	0.994194	0.111143	0.10104
GOTERM_MF_DIRECT	GO:0004937~alpha1-adrenergic receptor activity	2	2.22222	0.0140843	ADRA1D, ADRA1A	90	3	18869	139.77	0.994194	0.111143	0.10104
GOTERM_MF_DIRECT	GO:0030246~carbohydrate binding	5	5.55556	0.0158668	LGALS4, FCER2, LGALS3, LGALS8, IL2	90	204	18869	5.13862	0.99699	0.122545	0.111405
GOTERM_MF_DIRECT	GO:0008238~exopeptidase activity	2	2.22222	0.0187353	ACE, MME	90	4	18869	104.828	0.998957	0.138794	0.126177
GOTERM_MF_DIRECT	GO:0032795~heterotrimeric G-protein binding	2	2.22222	0.0187353	ADORA1, ADRA2A	90	4	18869	104.828	0.998957	0.138794	0.126177
GOTERM_MF_DIRECT	GO:0004721~phosphoprotein phosphatase activity	3	3.33333	0.0199043	PPP2CA, PPP1CC, PPP2R5A	90	46	18869	13.6732	0.999323	0.144505	0.131369
GOTERM_MF_DIRECT	GO:0019863~IgE binding	2	2.22222	0.0233647	FCER2, LGALS3	90	5	18869	83.8622	0.999813	0.163103	0.148276
GOTERM_MF_DIRECT	GO:0001609~G-protein coupled adenosine receptor activity	2	2.22222	0.0233647	ADORA2A, ADORA1	90	5	18869	83.8622	0.999813	0.163103	0.148276
GOTERM_MF_DIRECT	GO:1990239~steroid hormone binding	2	2.22222	0.0279724	ATP1A1, NR3C1	90	6	18869	69.8852	0.999966	0.191585	0.174168
GOTERM_MF_DIRECT	GO:0005412~glucose:sodium symporter activity	2	2.22222	0.0325587	SLC5A1, SLC5A2	90	7	18869	59.9016	0.999994	0.211502	0.192274
GOTERM_MF_DIRECT	GO:0035240~dopamine binding	2	2.22222	0.0325587	DRD1, DRD2	90	7	18869	59.9016	0.999994	0.211502	0.192274
GOTERM_MF_DIRECT	GO:0004722~protein serine/threonine phosphatase activity	3	3.33333	0.0326283	PPP2CA, PPP1CC, PPM1B	90	60	18869	10.4828	0.999994	0.211502	0.192274
GOTERM_MF_DIRECT	GO:0038036~sphingosine-1-phosphate receptor activity	2	2.22222	0.0371235	S1PR1, S1PR3	90	8	18869	52.4139	0.999999	0.236418	0.214926
GOTERM_MF_DIRECT	GO:0005102~receptor binding	6	6.66667	0.0397188	FGR, F7, AR, SYK, STAT3, F2	90	397	18869	3.1686	1	0.248585	0.225986
GOTERM_MF_DIRECT	GO:1901363~heterocyclic compound binding	2	2.22222	0.0416671	ACE, DRD2	90	9	18869	46.5901	1	0.250471	0.227701
GOTERM_MF_DIRECT	GO:0030235~nitric-oxide synthase regulator activity	2	2.22222	0.0416671	HSP90AA1, EGFR	90	9	18869	46.5901	1	0.250471	0.227701
GOTERM_MF_DIRECT	GO:0097110~scaffold protein binding	3	3.33333	0.0420902	MAP2K1, HSP90AA1, SYK	90	69	18869	9.11546	1	0.250471	0.227701
GOTERM_MF_DIRECT	GO:0008237~metallopeptidase activity	3	3.33333	0.0454464	ACE, MME, MMP9	90	72	18869	8.73565	1	0.266081	0.241892
GOTERM_MF_DIRECT	GO:0070851~growth factor receptor binding	2	2.22222	0.0461894	NCSTN, PSEN1	90	10	18869	41.9311	1	0.266139	0.241945
GOTERM_MF_DIRECT	GO:0017018~myosin phosphatase activity	3	3.33333	0.0500693	PPP2CA, PPP1CC, PPM1B	90	76	18869	8.27588	1	0.277671	0.252428
GOTERM_MF_DIRECT	GO:0008201~heparin binding	4	4.44444	0.0506134	F2, FGF1, FGF2, VEGFA	90	176	18869	4.7649	1	0.277671	0.252428
GOTERM_MF_DIRECT	GO:0061133~endopeptidase activator activity	2	2.22222	0.0506907	APH1A, APH1B	90	11	18869	38.1192	1	0.277671	0.252428
GOTERM_MF_DIRECT	GO:0001618~virus receptor activity	3	3.33333	0.0512506	CDK1, HTR2A, EGFR	90	77	18869	8.1684	1	0.277671	0.252428
GOTERM_MF_DIRECT	GO:0004726~non-membrane spanning protein tyrosine phosphatase activity	2	2.22222	0.0551709	PTPN1, PTPN2	90	12	18869	34.9426	1	0.290247	0.263861
GOTERM_MF_DIRECT	GO:0055056~D-glucose transmembrane transporter activity	2	2.22222	0.0551709	SLC5A1, SLC5A2	90	12	18869	34.9426	1	0.290247	0.263861
GOTERM_MF_DIRECT	GO:0043560~insulin receptor substrate binding	2	2.22222	0.0684866	PIK3CA, PIK3CB	90	15	18869	27.9541	1	0.355152	0.322866
GOTERM_MF_DIRECT	GO:0004707~MAP kinase activity	2	2.22222	0.0728838	MAPK8, MAPK14	90	16	18869	26.2069	1	0.372631	0.338756
GOTERM_MF_DIRECT	GO:0000166~nucleotide binding	3	3.33333	0.0754657	IMPDH1, IMPDH2, ATP1A1	90	96	18869	6.55174	1	0.379117	0.344652
GOTERM_MF_DIRECT	GO:0008134~transcription factor binding	4	4.44444	0.0762412	AR, JUN, STAT3, SIRT2	90	209	18869	4.01255	1	0.379117	0.344652
GOTERM_MF_DIRECT	GO:0008233~peptidase activity	3	3.33333	0.0837399	ACE, MMP1, MMP9	90	102	18869	6.16634	1	0.410778	0.373435
GOTERM_MF_DIRECT	GO:0030674~protein binding, bridging	3	3.33333	0.0865574	APH1A, NCSTN, APH1B	90	104	18869	6.04776	1	0.418938	0.380853
GOTERM_MF_DIRECT	GO:0004725~protein tyrosine phosphatase activity	3	3.33333	0.0908367	PPP2CA, PTPN1, PTPN2	90	107	18869	5.87819	1	0.433865	0.394422
