# Supplementary material for: Gypenoside induces apoptosis by inhibiting the PI3K/AKT/mTOR pathway and enhances T-cell antitumor immunity by inhibiting PD-L1 in gastric cancer
Source: Front Pharmacol. 2024 Feb 28;15:1243353. doi: 10.3389/fphar.2024.1243353 (PMC10933075; doi:10.3389/fphar.2024.1243353)
Supplement: Supplementary file 14 [file Table1.XLSX]

## Sheet: sgc-7901(24h)
0	30ug/ml	60ug/ml	90ug/ml	120ug/ml	150ug/ml	180ug/ml				blank
0.789	0.745	0.649	0.503	0.502	0.345	0.217				0.163
0.821	0.838	0.772	0.671	0.523	0.344	0.268				0.165
0.87	0.917	0.812	0.71	0.557	0.336	0.251				0.167
H		0	30ug/ml	60ug/ml	90ug/ml	120ug/ml	150ug/ml	180ug/ml		blank
		0.789	0.745	0.649	0.503	0.502	0.345	0.217		0.163	0.163
样本		0.821	0.838	0.772	0.671	0.523	0.344	0.268		0.165	0.165
		0.87	0.917	0.812	0.71	0.557	0.336	0.251		0.167	0.167
											0.165	空白均值
减去空白		0.624	0.58	0.484	0.338	0.337	0.18	0.052	-0.165
		0.656	0.673	0.607	0.506	0.358	0.179	0.103	-0.165
		0.705	0.752	0.647	0.545	0.392	0.171	0.086	-0.0573
		0.661667
除以对照均值		94.3073	87.6574	73.1486	51.0831	50.932	27.204	7.85894	-24.937
		99.1436	101.713	91.738	76.4736	54.1058	27.0529	15.5668	-24.937
		106.549	113.652	97.7834	82.3678	59.2443	25.8438	12.9975	-8.65995
		100
		0	30ug/ml	60ug/ml	90ug/ml	120ug/ml	150ug/ml	180ug/ml
		94.3073	87.6574	73.1486	51.0831	50.932	27.204	7.85894
		99.1436	101.713	91.738	76.4736	54.1058	27.0529	15.5668
		106.549	113.652	97.7834	82.3678	59.2443	25.8438	12.9975
	0	94.3073	99.1436	106.549
	30ug/ml	87.6574	101.713	113.652
	60ug/ml	73.1486	91.738	97.7834
	90ug/ml	51.0831	76.4736	82.3678
	120ug/ml	50.932	54.1058	59.2443
	150ug/ml	27.204	27.0529	25.8438
	180ug/ml	7.85894	15.5668	12.9975

## Sheet: sgc-7901(48h)
	0	30ug/ml	60ug/ml	90ug/ml	120ug/ml	150ug/ml	180ug/ml			blank
	1.039	1.043	0.876	0.688	0.438	0.178	0.125		0.058	0.108
	1.046	1.054	0.861	0.707	0.384	0.185	0.126		0.058	0.11
	1.086	1.067	0.844	0.733	0.374	0.155	0.118		0.056	0.111
样本
H	0	30ug/ml	60ug/ml	90ug/ml	120ug/ml	150ug/ml	180ug/ml			blank
	1.039	1.043	0.876	0.688	0.438	0.178	0.125		0.058	0.108
样本	1.046	1.054	0.861	0.707	0.384	0.185	0.126		0.058	0.11
	1.086	1.067	0.844	0.733	0.374	0.155	0.118		0.056	0.111
										0.109667
减去空白	0.929333	0.933333	0.766333	0.578333	0.328333	0.0683333	0.0153333	-0.109667
	0.936333	0.944333	0.751333	0.597333	0.274333	0.0753333	0.0163333	-0.109667
	0.976333	0.957333	0.734333	0.623333	0.264333	0.0453333	0.00833333	-0.0573
	0.947333
除以对照均值	98.0999	98.5222	80.8937	61.0486	34.6587	7.21323	1.61858	-11.5764
	98.8388	99.6833	79.3103	63.0542	28.9585	7.95215	1.72414	-11.5764
	103.061	101.056	77.5158	65.7987	27.9029	4.78536	0.879662	-6.04856
	100
	0	30ug/ml	60ug/ml	90ug/ml	120ug/ml	150ug/ml	180ug/ml
	98.0999	98.5222	80.8937	61.0486	34.6587	7.21323	1.61858
	98.8388	99.6833	79.3103	63.0542	28.9585	7.95215	1.72414
	103.061	101.056	77.5158	65.7987	27.9029	4.78536	0.879662
0	98.0999	98.8388	103.061
30ug/ml	98.5222	99.6833	101.056
60ug/ml	80.8937	79.3103	77.5158
90ug/ml	61.0486	63.0542	65.7987
120ug/ml	34.6587	28.9585	27.9029
150ug/ml	7.21323	7.95215	4.78536
180ug/ml	1.61858	1.72414	0.879662

## Sheet: hgc-27-24h）
样本
H	0	30ug/ml	60ug/ml	90ug/ml	120ug/ml	150ug/ml	180ug/ml			blank
	0.816	0.757	0.499	0.442	0.335	0.162	0.157	0.125	0.058	0.125
样本	0.794	0.65	0.559	0.453	0.296	0.16	0.15	0.121	0.058	0.121
	0.791	0.643	0.524	0.48	0.289	0.151	0.144	0.131	0.056	0.131
										0.125667
减去空白	0.690333	0.631333	0.373333	0.316333	0.209333	0.0363333	0.0313333	-0.000666667
	0.668333	0.524333	0.433333	0.327333	0.170333	0.0343333	0.0243333	-0.00466667
	0.665333	0.517333	0.398333	0.354333	0.163333	0.0253333	0.0183333	0.0737
	0.674667
除以对照均值	102.322	93.5771	55.336	46.8874	31.0277	5.38538	4.64427	-0.0988142
	99.0613	77.7174	64.2292	48.5178	25.247	5.08893	3.60672	-0.6917
	98.6166	76.6798	59.0415	52.5198	24.2095	3.75494	2.71739	10.9239
	100
	0	30ug/ml	60ug/ml	90ug/ml	120ug/ml	150ug/ml	180ug/ml
	102.322	93.5771	55.336	46.8874	31.0277	5.38538	4.64427
	99.0613	77.7174	64.2292	48.5178	25.247	5.08893	3.60672
	98.6166	76.6798	59.0415	52.5198	24.2095	3.75494	2.71739
0	102.322	99.0613	98.6166
30ug/ml	93.5771	77.7174	76.6798
60ug/ml	55.336	64.2292	59.0415
90ug/ml	46.8874	48.5178	52.5198
120ug/ml	31.0277	25.247	24.2095
150ug/ml	5.38538	5.08893	3.75494
180ug/ml	4.64427	3.60672	2.71739

## Sheet: hgc-27-(48h)
样本
H	0	30ug/ml	60ug/ml	90ug/ml	120ug/ml	150ug/ml	180ug/ml			blank
	1.021	0.816	0.642	0.446	0.223	0.149	0.14	0.114	0.058	0.114
样本	1.187	0.722	0.502	0.43	0.207	0.146	0.133	0.11	0.058	0.11
	1.185	0.705	0.566	0.46	0.2	0.136	0.126	0.115	0.056	0.115
										0.113
减去空白	0.908	0.703	0.529	0.333	0.11	0.036	0.027	0.001
	1.074	0.609	0.389	0.317	0.094	0.033	0.02	-0.003
	1.072	0.592	0.453	0.347	0.087	0.023	0.013	0.0577
	1.018
除以对照均值	89.1945	69.057	51.9646	32.7112	10.8055	3.53635	2.65226	0.0982318
	105.501	59.8232	38.2122	31.1395	9.23379	3.24165	1.96464	-0.294695
	105.305	58.1532	44.499	34.0864	8.54617	2.25933	1.27701	5.66798
	100
	0	30ug/ml	60ug/ml	90ug/ml	120ug/ml	150ug/ml	180ug/ml
	89.1945	69.057	51.9646	32.7112	10.8055	3.53635	2.65226
	105.501	59.8232	38.2122	31.1395	9.23379	3.24165	1.96464
	105.305	58.1532	44.499	34.0864	8.54617	2.25933	1.27701
0	89.1945	105.501	105.305
30ug/ml	69.057	59.8232	58.1532
60ug/ml	51.9646	38.2122	44.499
90ug/ml	32.7112	31.1395	34.0864
120ug/ml	10.8055	9.23379	8.54617
150ug/ml	3.53635	3.24165	2.25933
180ug/ml	2.65226	1.96464	1.27701
