# Supplementary material for: Gypenoside induces apoptosis by inhibiting the PI3K/AKT/mTOR pathway and enhances T-cell antitumor immunity by inhibiting PD-L1 in gastric cancer
Source: Front Pharmacol. 2024 Feb 28;15:1243353. doi: 10.3389/fphar.2024.1243353 (PMC10933075; doi:10.3389/fphar.2024.1243353)
Supplement: Supplementary file 15 [file Table8.XLS]

## Sheet: KEGG
Category	Term	Count	%	PValue	Genes	List Total	Pop Hits	Pop Total	Fold Enrichment	Bonferroni	Benjamini	FDR
KEGG_PATHWAY	hsa04080:Neuroactive ligand-receptor interaction	24	26.6667	3.41e-13	PTGFR, PTAFR, TACR2, HTR2B, HTR1B, HTR2C, ADRA1D, HTR2A, F2, ADRA2C, NR3C1, ADRA1A, ADRA2B, ADRA2A, GLRA1, HTR6, ADORA2A, ADORA1, S1PR1, S1PR3, DRD1, AGTR2, DRD2, DRD3	82	362	8164	6.60073	7.63e-11	7.63e-11	3.99e-11
KEGG_PATHWAY	hsa01521:EGFR tyrosine kinase inhibitor resistance	12	13.3333	2.39e-10	MAP2K1, PIK3CA, STAT3, KDR, PIK3CD, PIK3CB, FGF2, MET, EGFR, MTOR, BCL2L1, VEGFA	82	79	8164	15.1232	5.36e-08	2.68e-08	1.4e-08
KEGG_PATHWAY	hsa04020:Calcium signaling pathway	17	18.8889	1.16e-09	PTGFR, PTAFR, TACR2, HTR2B, HTR2C, ADRA1D, HTR2A, FGF1, FGF2, ADRA1A, EGFR, VEGFA, HTR6, ADORA2A, KDR, DRD1, MET	82	240	8164	7.05224	2.59e-07	8.64e-08	4.51e-08
KEGG_PATHWAY	hsa05205:Proteoglycans in cancer	15	16.6667	1.05e-08	MAP2K1, STAT3, PIK3CD, PIK3CB, MAPK14, FGF2, MMP9, EGFR, MTOR, VEGFA, PPP1CC, PIK3CA, KDR, HPSE, MET	82	205	8164	7.28495	2.36e-06	5.9e-07	3.08e-07
KEGG_PATHWAY	hsa01522:Endocrine resistance	11	12.2222	3.62e-08	MAP2K1, JUN, MAPK8, PIK3CA, CYP2D6, PIK3CD, PIK3CB, MAPK14, MMP9, EGFR, MTOR	82	98	8164	11.1752	8.11e-06	1.23e-06	6.4e-07
KEGG_PATHWAY	hsa04151:PI3K-Akt signaling pathway	18	20	4.68e-08	MAP2K1, HSP90AA1, SYK, PIK3CD, PPP2R5A, PIK3CB, FGF1, FGF2, EGFR, IL2, MTOR, PIK3CG, VEGFA, PPP2CA, PIK3CA, KDR, MET, BCL2L1	82	354	8164	5.06242	1.05e-05	1.23e-06	6.4e-07
KEGG_PATHWAY	hsa05167:Kaposi sarcoma-associated herpesvirus infection	14	15.5556	4.69e-08	MAP2K1, JUN, SYK, STAT3, PIK3CD, PIK3CB, MAPK14, FGF2, MTOR, PIK3CG, VEGFA, MAPK8, PIK3CA, PIK3C3	82	194	8164	7.18481	1.05e-05	1.23e-06	6.4e-07
KEGG_PATHWAY	hsa04926:Relaxin signaling pathway	12	13.3333	4.74e-08	MAP2K1, JUN, MAPK8, MMP13, PIK3CA, MMP1, PIK3CD, PIK3CB, MAPK14, MMP9, EGFR, VEGFA	82	129	8164	9.26149	1.06e-05	1.23e-06	6.4e-07
KEGG_PATHWAY	hsa05212:Pancreatic cancer	10	11.1111	4.92e-08	MAP2K1, MAPK8, PIK3CA, STAT3, PIK3CD, PIK3CB, EGFR, MTOR, BCL2L1, VEGFA	82	76	8164	13.1001	1.1e-05	1.23e-06	6.4e-07
KEGG_PATHWAY	hsa04024:cAMP signaling pathway	14	15.5556	2.17e-07	MAP2K1, JUN, PIK3CD, HTR1B, PIK3CB, ATP1A1, PPP1CC, HTR6, MAPK8, ADORA2A, PIK3CA, ADORA1, DRD1, DRD2	82	221	8164	6.30703	4.87e-05	4.74e-06	2.47e-06
KEGG_PATHWAY	hsa04071:Sphingolipid signaling pathway	11	12.2222	2.33e-07	PPP2CA, MAP2K1, MAPK8, PIK3CA, ADORA1, S1PR1, PPP2R5A, PIK3CD, S1PR3, PIK3CB, MAPK14	82	119	8164	9.20312	5.21e-05	4.74e-06	2.47e-06
KEGG_PATHWAY	hsa05200:Pathways in cancer	20	22.2222	6.98e-07	MAP2K1, JUN, HSP90AA1, MMP1, STAT3, PIK3CD, PIK3CB, F2, FGF1, FGF2, MMP9, EGFR, IL2, MTOR, VEGFA, AR, MAPK8, PIK3CA, MET, BCL2L1	82	531	8164	3.74994	0.000156	1.3e-05	6.8e-06
KEGG_PATHWAY	hsa04015:Rap1 signaling pathway	13	14.4444	9.1e-07	MAP2K1, PIK3CD, PIK3CB, FGF1, MAPK14, FGF2, EGFR, VEGFA, ADORA2A, PIK3CA, KDR, DRD2, MET	82	210	8164	6.1633	0.000204	1.57e-05	8.19e-06
KEGG_PATHWAY	hsa05235:PD-L1 expression and PD-1 checkpoint pathway in cancer	9	10	2.44e-06	MAP2K1, JUN, PIK3CA, STAT3, PIK3CD, PIK3CB, MAPK14, EGFR, MTOR	82	89	8164	10.068	0.000546	3.89e-05	2.03e-05
KEGG_PATHWAY	hsa05171:Coronavirus disease - COVID-19	13	14.4444	2.61e-06	JUN, ACE, SYK, MMP1, STAT3, PIK3CD, PIK3CB, F2, MAPK14, EGFR, IL2, MAPK8, PIK3CA	82	232	8164	5.57885	0.000583	3.89e-05	2.03e-05
KEGG_PATHWAY	hsa04664:Fc epsilon RI signaling pathway	8	8.88889	4.34e-06	MAP2K1, MAPK8, SYK, PIK3CA, ALOX5AP, PIK3CD, PIK3CB, MAPK14	82	68	8164	11.7131	0.000971	6.07e-05	3.17e-05
KEGG_PATHWAY	hsa05215:Prostate cancer	9	10	4.68e-06	AR, MAP2K1, HSP90AA1, PIK3CA, PIK3CD, PIK3CB, MMP9, EGFR, MTOR	82	97	8164	9.23762	0.00104784	6.17e-05	3.22e-05
KEGG_PATHWAY	hsa04750:Inflammatory mediator regulation of TRP channels	9	10	5.06e-06	PPP1CC, MAPK8, PIK3CA, HTR2B, PIK3CD, HTR2C, PIK3CB, HTR2A, MAPK14	82	98	8164	9.14335	0.00113186	6.29e-05	3.29e-05
KEGG_PATHWAY	hsa05218:Melanoma	8	8.88889	6.38e-06	MAP2K1, PIK3CA, PIK3CD, PIK3CB, FGF1, FGF2, MET, EGFR	82	72	8164	11.0623	0.00142831	7.33e-05	3.83e-05
KEGG_PATHWAY	hsa05142:Chagas disease	9	10	6.82e-06	PPP2CA, JUN, MAPK8, ACE, PIK3CA, PIK3CD, PIK3CB, MAPK14, IL2	82	102	8164	8.78479	0.00152737	7.33e-05	3.83e-05
KEGG_PATHWAY	hsa05207:Chemical carcinogenesis - receptor activation	12	13.3333	6.88e-06	AR, MAP2K1, HSP90AA1, JUN, PIK3CA, STAT3, PIK3CD, PIK3CB, FGF2, EGFR, MTOR, VEGFA	82	212	8164	5.63553	0.00153916	7.33e-05	3.83e-05
KEGG_PATHWAY	hsa05418:Fluid shear stress and atherosclerosis	10	11.1111	8.56e-06	HSP90AA1, JUN, MAPK8, PIK3CA, KDR, PIK3CD, PIK3CB, MAPK14, MMP9, VEGFA	82	139	8164	7.16266	0.00191525	8.71e-05	4.55e-05
KEGG_PATHWAY	hsa04072:Phospholipase D signaling pathway	10	11.1111	1.42e-05	PTGFR, MAP2K1, SYK, PIK3CA, PIK3CD, PIK3CB, F2, EGFR, MTOR, PIK3CG	82	148	8164	6.72709	0.00318436	0.000139	7.24e-05
KEGG_PATHWAY	hsa04014:Ras signaling pathway	12	13.3333	1.9e-05	MAP2K1, MAPK8, PIK3CA, KDR, PIK3CD, PIK3CB, FGF1, FGF2, MET, EGFR, BCL2L1, VEGFA	82	236	8164	5.06242	0.00424269	0.000173	9.02e-05
KEGG_PATHWAY	hsa04012:ErbB signaling pathway	8	8.88889	1.93e-05	MAP2K1, JUN, MAPK8, PIK3CA, PIK3CD, PIK3CB, EGFR, MTOR	82	85	8164	9.37044	0.00430938	0.000173	9.02e-05
KEGG_PATHWAY	hsa05210:Colorectal cancer	8	8.88889	2.08e-05	MAP2K1, JUN, MAPK8, PIK3CA, PIK3CD, PIK3CB, EGFR, MTOR	82	86	8164	9.26149	0.00465327	0.000177	9.23e-05
KEGG_PATHWAY	hsa04722:Neurotrophin signaling pathway	9	10	2.13e-05	MAP2K1, JUN, MAPK8, PIK3CA, PSEN2, PIK3CD, PIK3CB, PSEN1, MAPK14	82	119	8164	7.52982	0.00476085	0.000177	9.23e-05
KEGG_PATHWAY	hsa04370:VEGF signaling pathway	7	7.77778	2.34e-05	MAP2K1, PIK3CA, KDR, PIK3CD, PIK3CB, MAPK14, VEGFA	82	59	8164	11.8123	0.0052368	0.000187	9.77e-05
KEGG_PATHWAY	hsa04540:Gap junction	8	8.88889	2.42e-05	MAP2K1, CDK1, HTR2B, HTR2C, DRD1, HTR2A, DRD2, EGFR	82	88	8164	9.051	0.00540896	0.000187	9.77e-05
KEGG_PATHWAY	hsa04510:Focal adhesion	11	12.2222	2.68e-05	PPP1CC, MAP2K1, JUN, MAPK8, PIK3CA, KDR, PIK3CD, PIK3CB, MET, EGFR, VEGFA	82	201	8164	5.44861	0.00599161	0.0002	0.000105
KEGG_PATHWAY	hsa05132:Salmonella infection	12	13.3333	3.12e-05	MAP2K1, HSP90AA1, JUN, MAPK8, PIK3CA, PIK3CD, PIK3C3, PIK3CB, PIK3C2A, MAPK14, PIK3CG, PIK3C2B	82	249	8164	4.79812	0.0069749	0.000226	0.000118
KEGG_PATHWAY	hsa04022:cGMP-PKG signaling pathway	10	11.1111	3.73e-05	PPP1CC, MAP2K1, ADORA1, ADRA1D, ATP1A1, ADRA2C, ADRA1A, ADRA2B, ADRA2A, PIK3CG	82	167	8164	5.96174	0.00832604	0.000261	0.000136
KEGG_PATHWAY	hsa04068:FoxO signaling pathway	9	10	4.27e-05	MAP2K1, MAPK8, PIK3CA, STAT3, S1PR1, PIK3CD, PIK3CB, MAPK14, EGFR	82	131	8164	6.84007	0.00951856	0.00029	0.000151
KEGG_PATHWAY	hsa05417:Lipid and atherosclerosis	11	12.2222	4.77e-05	HSP90AA1, JUN, MAPK8, PIK3CA, MMP1, STAT3, PIK3CD, PIK3CB, MAPK14, MMP9, BCL2L1	82	215	8164	5.09382	0.0106372	0.000312	0.000163
KEGG_PATHWAY	hsa05231:Choline metabolism in cancer	8	8.88889	4.87e-05	MAP2K1, JUN, MAPK8, PIK3CA, PIK3CD, PIK3CB, EGFR, MTOR	82	98	8164	8.12743	0.0108568	0.000312	0.000163
KEGG_PATHWAY	hsa04933:AGE-RAGE signaling pathway in diabetic complications	8	8.88889	5.55e-05	JUN, MAPK8, PIK3CA, STAT3, PIK3CD, PIK3CB, MAPK14, VEGFA	82	100	8164	7.96488	0.0123548	0.000345	0.00018
KEGG_PATHWAY	hsa05211:Renal cell carcinoma	7	7.77778	5.76e-05	MAP2K1, JUN, PIK3CA, PIK3CD, PIK3CB, MET, VEGFA	82	69	8164	10.1004	0.012828	0.000349	0.000182
KEGG_PATHWAY	hsa05230:Central carbon metabolism in cancer	7	7.77778	6.25e-05	MAP2K1, PIK3CA, PIK3CD, PIK3CB, MET, EGFR, MTOR	82	70	8164	9.9561	0.0139129	0.000353	0.000184
KEGG_PATHWAY	hsa04917:Prolactin signaling pathway	7	7.77778	6.25e-05	MAP2K1, MAPK8, PIK3CA, STAT3, PIK3CD, PIK3CB, MAPK14	82	70	8164	9.9561	0.0139129	0.000353	0.000184
KEGG_PATHWAY	hsa04914:Progesterone-mediated oocyte maturation	8	8.88889	6.3e-05	MAP2K1, HSP90AA1, MAPK8, PIK3CA, CDK1, PIK3CD, PIK3CB, MAPK14	82	102	8164	7.8087	0.0140165	0.000353	0.000184
KEGG_PATHWAY	hsa05208:Chemical carcinogenesis - reactive oxygen species	11	12.2222	6.5e-05	PTPN1, MAP2K1, JUN, MAPK8, PIK3CA, PIK3CD, PIK3CB, MAPK14, MET, EGFR, VEGFA	82	223	8164	4.91108	0.014461	0.000355	0.000186
KEGG_PATHWAY	hsa04625:C-type lectin receptor signaling pathway	8	8.88889	7.13e-05	JUN, MAPK8, SYK, PIK3CA, PIK3CD, PIK3CB, MAPK14, IL2	82	104	8164	7.65854	0.0158548	0.000365	0.000191
KEGG_PATHWAY	hsa04660:T cell receptor signaling pathway	8	8.88889	7.13e-05	MAP2K1, JUN, MAPK8, PIK3CA, PIK3CD, PIK3CB, MAPK14, IL2	82	104	8164	7.65854	0.0158548	0.000365	0.000191
KEGG_PATHWAY	hsa04140:Autophagy - animal	9	10	7.21e-05	PPP2CA, MAP2K1, MAPK8, PIK3CA, PIK3CD, PIK3C3, PIK3CB, MTOR, BCL2L1	82	141	8164	6.35496	0.0160281	0.000365	0.000191
KEGG_PATHWAY	hsa05223:Non-small cell lung cancer	7	7.77778	7.34e-05	MAP2K1, PIK3CA, STAT3, PIK3CD, PIK3CB, MET, EGFR	82	72	8164	9.67954	0.0163	0.000365	0.000191
KEGG_PATHWAY	hsa00562:Inositol phosphate metabolism	7	7.77778	7.93e-05	PIK3CA, PIK3CD, PIK3C3, PIK3CB, PIK3C2A, PIK3CG, PIK3C2B	82	73	8164	9.54694	0.0176088	0.000386	0.000202
KEGG_PATHWAY	hsa04931:Insulin resistance	8	8.88889	9.07e-05	PTPN1, PPP1CC, MAPK8, PIK3CA, STAT3, PIK3CD, PIK3CB, MTOR	82	108	8164	7.37489	0.020116	0.000423	0.000221
KEGG_PATHWAY	hsa04659:Th17 cell differentiation	8	8.88889	9.07e-05	HSP90AA1, JUN, MAPK8, STAT3, RORC, MAPK14, IL2, MTOR	82	108	8164	7.37489	0.020116	0.000423	0.000221
KEGG_PATHWAY	hsa04066:HIF-1 signaling pathway	8	8.88889	9.62e-05	MAP2K1, PIK3CA, STAT3, PIK3CD, PIK3CB, EGFR, MTOR, VEGFA	82	109	8164	7.30723	0.0213135	0.000434	0.000226
KEGG_PATHWAY	hsa05224:Breast cancer	9	10	9.68e-05	MAP2K1, JUN, PIK3CA, PIK3CD, PIK3CB, FGF1, FGF2, EGFR, MTOR	82	147	8164	6.09557	0.0214446	0.000434	0.000226
KEGG_PATHWAY	hsa05226:Gastric cancer	9	10	0.000106	MAP2K1, PIK3CA, PIK3CD, PIK3CB, FGF1, FGF2, MET, EGFR, MTOR	82	149	8164	6.01375	0.0235516	0.000467	0.000244
KEGG_PATHWAY	hsa04261:Adrenergic signaling in cardiomyocytes	9	10	0.000111	PPP2CA, PPP1CC, PPP2R5A, ADRA1D, AGTR2, ATP1A1, MAPK14, ADRA1A, PIK3CG	82	150	8164	5.97366	0.0246666	0.00048	0.000251
KEGG_PATHWAY	hsa04668:TNF signaling pathway	8	8.88889	0.000114	MAP2K1, JUN, MAPK8, PIK3CA, PIK3CD, PIK3CB, MAPK14, MMP9	82	112	8164	7.1115	0.0252527	0.000483	0.000252
KEGG_PATHWAY	hsa04935:Growth hormone synthesis, secretion and action	8	8.88889	0.000176	MAP2K1, MAPK8, PIK3CA, STAT3, PIK3CD, PIK3CB, MAPK14, MTOR	82	120	8164	6.6374	0.0386475	0.00073	0.000381
KEGG_PATHWAY	hsa05161:Hepatitis B	9	10	0.00019	MAP2K1, JUN, MAPK8, PIK3CA, STAT3, PIK3CD, PIK3CB, MAPK14, MMP9	82	162	8164	5.53117	0.0417162	0.000761	0.000397
KEGG_PATHWAY	hsa04630:JAK-STAT signaling pathway	9	10	0.00019	PIK3CA, STAT3, PIK3CD, PIK3CB, EGFR, IL2, PTPN2, MTOR, BCL2L1	82	162	8164	5.53117	0.0417162	0.000761	0.000397
KEGG_PATHWAY	hsa04611:Platelet activation	8	8.88889	0.000216	PPP1CC, SYK, PIK3CA, PIK3CD, PIK3CB, F2, MAPK14, PIK3CG	82	124	8164	6.42329	0.0471675	0.000848	0.000443
KEGG_PATHWAY	hsa05170:Human immunodeficiency virus 1 infection	10	11.1111	0.000234	MAP2K1, JUN, MAPK8, PIK3CA, CDK1, PIK3CD, PIK3CB, MAPK14, MTOR, BCL2L1	82	212	8164	4.69627	0.0510066	0.000903	0.000471
KEGG_PATHWAY	hsa04380:Osteoclast differentiation	8	8.88889	0.000262	MAP2K1, JUN, MAPK8, SYK, PIK3CA, PIK3CD, PIK3CB, MAPK14	82	128	8164	6.22256	0.0570833	0.000996	0.00052
KEGG_PATHWAY	hsa04728:Dopaminergic synapse	8	8.88889	0.000317	PPP2CA, PPP1CC, MAPK8, PPP2R5A, DRD1, DRD2, MAPK14, DRD3	82	132	8164	6.034	0.0685315	0.00118081	0.000617
KEGG_PATHWAY	hsa04657:IL-17 signaling pathway	7	7.77778	0.000322	HSP90AA1, JUN, MAPK8, MMP13, MMP1, MAPK14, MMP9	82	94	8164	7.41412	0.0695074	0.00118081	0.000617
KEGG_PATHWAY	hsa05010:Alzheimer disease	13	14.4444	0.000368	MAP2K1, MME, PSEN2, PIK3CD, PIK3CB, PSEN1, MTOR, APH1A, NCSTN, MAPK8, APH1B, PIK3CA, PIK3C3	82	384	8164	3.37055	0.0790951	0.00132876	0.000694
KEGG_PATHWAY	hsa05135:Yersinia infection	8	8.88889	0.000397	MAP2K1, JUN, MAPK8, PIK3CA, PIK3CD, PIK3CB, MAPK14, IL2	82	137	8164	5.81378	0.0852	0.00139113	0.000727
KEGG_PATHWAY	hsa04910:Insulin signaling pathway	8	8.88889	0.000397	PTPN1, PPP1CC, MAP2K1, MAPK8, PIK3CA, PIK3CD, PIK3CB, MTOR	82	137	8164	5.81378	0.0852	0.00139113	0.000727
KEGG_PATHWAY	hsa04915:Estrogen signaling pathway	8	8.88889	0.000415	MAP2K1, HSP90AA1, JUN, PIK3CA, PIK3CD, PIK3CB, MMP9, EGFR	82	138	8164	5.77165	0.0888682	0.00143151	0.000748
KEGG_PATHWAY	hsa05162:Measles	8	8.88889	0.000434	JUN, MAPK8, PIK3CA, STAT3, PIK3CD, PIK3CB, IL2, BCL2L1	82	139	8164	5.73013	0.0926523	0.00147286	0.000769
KEGG_PATHWAY	hsa04960:Aldosterone-regulated sodium reabsorption	5	5.55556	0.000463	HSD11B2, PIK3CA, PIK3CD, PIK3CB, ATP1A1	82	37	8164	13.4542	0.0985473	0.00154812	0.000809
KEGG_PATHWAY	hsa05221:Acute myeloid leukemia	6	6.66667	0.000507	MAP2K1, PIK3CA, STAT3, PIK3CD, PIK3CB, MTOR	82	67	8164	8.91591	0.107303	0.00166882	0.000872
KEGG_PATHWAY	hsa04620:Toll-like receptor signaling pathway	7	7.77778	0.000554	MAP2K1, JUN, MAPK8, PIK3CA, PIK3CD, PIK3CB, MAPK14	82	104	8164	6.70122	0.116731	0.00179843	0.000939
KEGG_PATHWAY	hsa04010:MAPK signaling pathway	11	12.2222	0.000614	MAP2K1, PPM1B, JUN, MAPK8, KDR, FGF1, MAPK14, FGF2, MET, EGFR, VEGFA	82	294	8164	3.72507	0.128542	0.00196494	0.00102633
KEGG_PATHWAY	hsa05219:Bladder cancer	5	5.55556	0.000689	MAP2K1, MMP1, MMP9, EGFR, VEGFA	82	41	8164	12.1416	0.143059	0.0021737	0.00113537
KEGG_PATHWAY	hsa05131:Shigellosis	10	11.1111	0.000716	JUN, MAPK8, PIK3CA, PIK3CD, PIK3C3, PIK3CB, MAPK14, EGFR, MTOR, BCL2L1	82	247	8164	4.03081	0.148244	0.00222775	0.0011636
KEGG_PATHWAY	hsa05169:Epstein-Barr virus infection	9	10	0.000837	FCER2, JUN, MAPK8, SYK, PIK3CA, STAT3, PIK3CD, PIK3CB, MAPK14	82	202	8164	4.43589	0.170982	0.00254965	0.00133174
KEGG_PATHWAY	hsa05214:Glioma	6	6.66667	0.000851	MAP2K1, PIK3CA, PIK3CD, PIK3CB, EGFR, MTOR	82	75	8164	7.96488	0.173645	0.00254965	0.00133174
KEGG_PATHWAY	hsa05415:Diabetic cardiomyopathy	9	10	0.000864	PPP1CC, MAPK8, ACE, PIK3CA, PIK3CD, PIK3CB, MAPK14, MMP9, MTOR	82	203	8164	4.41403	0.176061	0.00254965	0.00133174
KEGG_PATHWAY	hsa04218:Cellular senescence	8	8.88889	0.000865	PPP1CC, MAP2K1, PIK3CA, CDK1, PIK3CD, PIK3CB, MAPK14, MTOR	82	156	8164	5.10569	0.176224	0.00254965	0.00133174
KEGG_PATHWAY	hsa04726:Serotonergic synapse	7	7.77778	0.000942	HTR6, MAP2K1, CYP2D6, HTR2B, HTR1B, HTR2C, HTR2A	82	115	8164	6.06023	0.190365	0.0027412	0.00143179
KEGG_PATHWAY	hsa04930:Type II diabetes mellitus	5	5.55556	0.00106931	MAPK8, PIK3CA, PIK3CD, PIK3CB, MTOR	82	46	8164	10.8218	0.213099	0.00307083	0.00160396
KEGG_PATHWAY	hsa04973:Carbohydrate digestion and absorption	5	5.55556	0.00116004	PIK3CA, PIK3CD, PIK3CB, SLC5A1, ATP1A1	82	47	8164	10.5916	0.228948	0.00328922	0.00171803
KEGG_PATHWAY	hsa04152:AMPK signaling pathway	7	7.77778	0.00122792	PPP2CA, PIK3CA, PPP2R5A, PIK3CD, PIK3CB, ADRA1A, MTOR	82	121	8164	5.75973	0.240598	0.00343818	0.00179583
KEGG_PATHWAY	hsa04662:B cell receptor signaling pathway	6	6.66667	0.00127478	MAP2K1, JUN, SYK, PIK3CA, PIK3CD, PIK3CB	82	82	8164	7.28495	0.248537	0.00352533	0.00184136
KEGG_PATHWAY	hsa05225:Hepatocellular carcinoma	8	8.88889	0.00133456	MAP2K1, PIK3CA, PIK3CD, PIK3CB, MET, EGFR, MTOR, BCL2L1	82	168	8164	4.741	0.258545	0.00364562	0.00190418
KEGG_PATHWAY	hsa04810:Regulation of actin cytoskeleton	9	10	0.00136951	PPP1CC, MAP2K1, PIK3CA, PIK3CD, PIK3CB, F2, FGF1, FGF2, EGFR	82	218	8164	4.11032	0.264336	0.00369604	0.00193052
KEGG_PATHWAY	hsa05163:Human cytomegalovirus infection	9	10	0.00167463	MAP2K1, PIK3CA, STAT3, PIK3CD, PIK3CB, MAPK14, EGFR, MTOR, VEGFA	82	225	8164	3.98244	0.313008	0.00446569	0.00233253
KEGG_PATHWAY	hsa04114:Oocyte meiosis	7	7.77778	0.00184623	PPP2CA, PPP1CC, AR, MAP2K1, CDK1, PPP2R5A, MAPK14	82	131	8164	5.32005	0.338957	0.00486535	0.00254128
KEGG_PATHWAY	hsa04210:Apoptosis	7	7.77778	0.00223237	MAP2K1, JUN, MAPK8, PIK3CA, PIK3CD, PIK3CB, BCL2L1	82	136	8164	5.12446	0.39384	0.00581455	0.00303707
KEGG_PATHWAY	hsa05213:Endometrial cancer	5	5.55556	0.00254102	MAP2K1, PIK3CA, PIK3CD, PIK3CB, EGFR	82	58	8164	8.58284	0.434425	0.00654238	0.00341723
KEGG_PATHWAY	hsa04070:Phosphatidylinositol signaling system	6	6.66667	0.00268244	PIK3CA, PIK3CD, PIK3C3, PIK3CB, PIK3C2A, PIK3C2B	82	97	8164	6.15841	0.452107	0.00680934	0.00355667
KEGG_PATHWAY	hsa04330:Notch signaling pathway	5	5.55556	0.0027055	APH1A, NCSTN, APH1B, PSEN2, PSEN1	82	59	8164	8.43737	0.454936	0.00680934	0.00355667
KEGG_PATHWAY	hsa04550:Signaling pathways regulating pluripotency of stem cells	7	7.77778	0.00287189	MAP2K1, PIK3CA, STAT3, PIK3CD, PIK3CB, MAPK14, FGF2	82	143	8164	4.87361	0.474932	0.00714781	0.00373345
KEGG_PATHWAY	hsa05206:MicroRNAs in cancer	10	11.1111	0.00344481	MAP2K1, PIK3CA, STAT3, PIK3CD, PIK3CB, MET, MMP9, EGFR, MTOR, VEGFA	82	310	8164	3.21164	0.53836	0.00847954	0.00442905
KEGG_PATHWAY	hsa05160:Hepatitis C	7	7.77778	0.00455184	PPP2CA, MAP2K1, PIK3CA, STAT3, PIK3CD, PIK3CB, EGFR	82	157	8164	4.43902	0.640104	0.0110828	0.00578876
KEGG_PATHWAY	hsa05120:Epithelial cell signaling in Helicobacter pylori infection	5	5.55556	0.00502051	JUN, MAPK8, MAPK14, MET, EGFR	82	70	8164	7.1115	0.676134	0.0120924	0.00631612
KEGG_PATHWAY	hsa05165:Human papillomavirus infection	10	11.1111	0.00529304	PPP2CA, MAP2K1, PIK3CA, PPP2R5A, PIK3CD, PIK3CB, PSEN1, EGFR, MTOR, VEGFA	82	331	8164	3.00788	0.69541	0.0126132	0.00658814
KEGG_PATHWAY	hsa05166:Human T-cell leukemia virus 1 infection	8	8.88889	0.00632032	MAP2K1, JUN, MAPK8, PIK3CA, PIK3CD, PIK3CB, IL2, BCL2L1	82	222	8164	3.58778	0.758345	0.0149027	0.00778398
KEGG_PATHWAY	hsa05220:Chronic myeloid leukemia	5	5.55556	0.00671775	MAP2K1, PIK3CA, PIK3CD, PIK3CB, BCL2L1	82	76	8164	6.55006	0.779058	0.0156747	0.00818726
KEGG_PATHWAY	hsa04919:Thyroid hormone signaling pathway	6	6.66667	0.0068821	MAP2K1, PIK3CA, PIK3CD, PIK3CB, ATP1A1, MTOR	82	121	8164	4.93691	0.787097	0.0158927	0.00830109
KEGG_PATHWAY	hsa04613:Neutrophil extracellular trap formation	7	7.77778	0.011245	MAP2K1, SYK, PIK3CA, PIK3CD, PIK3CB, MAPK14, MTOR	82	190	8164	3.66804	0.920591	0.0257028	0.0134251
KEGG_PATHWAY	hsa04062:Chemokine signaling pathway	7	7.77778	0.0117992	FGR, MAP2K1, PIK3CA, STAT3, PIK3CD, PIK3CB, PIK3CG	82	192	8164	3.62983	0.929964	0.0266972	0.0139445
KEGG_PATHWAY	hsa04912:GnRH signaling pathway	5	5.55556	0.0134738	MAP2K1, JUN, MAPK8, MAPK14, EGFR	82	93	8164	5.35274	0.952101	0.0301306	0.0157379
KEGG_PATHWAY	hsa05017:Spinocerebellar ataxia	6	6.66667	0.0135857	MAPK8, PIK3CA, PIK3CD, PIK3C3, PIK3CB, MTOR	82	143	8164	4.17738	0.953302	0.0301306	0.0157379
KEGG_PATHWAY	hsa04666:Fc gamma R-mediated phagocytosis	5	5.55556	0.0155225	MAP2K1, SYK, PIK3CA, PIK3CD, PIK3CB	82	97	8164	5.13201	0.969932	0.0337889	0.0176487
KEGG_PATHWAY	hsa05203:Viral carcinogenesis	7	7.77778	0.0155369	JUN, SYK, PIK3CA, STAT3, CDK1, PIK3CD, PIK3CB	82	204	8164	3.41631	0.97003	0.0337889	0.0176487
KEGG_PATHWAY	hsa04932:Non-alcoholic fatty liver disease	6	6.66667	0.0186529	JUN, MAPK8, PIK3CA, PIK3CD, PIK3CB, MAPK14	82	155	8164	3.85397	0.985268	0.0401755	0.0209845
KEGG_PATHWAY	hsa04923:Regulation of lipolysis in adipocytes	4	4.44444	0.0196346	PIK3CA, ADORA1, PIK3CD, PIK3CB	82	58	8164	6.86627	0.988226	0.0418871	0.0218785
KEGG_PATHWAY	hsa04614:Renin-angiotensin system	3	3.33333	0.0214948	ACE, MME, AGTR2	82	23	8164	12.9862	0.992306	0.0454231	0.0237254
KEGG_PATHWAY	hsa04213:Longevity regulating pathway - multiple species	4	4.44444	0.023399	PIK3CA, PIK3CD, PIK3CB, MTOR	82	62	8164	6.42329	0.995027	0.0489848	0.0255858
KEGG_PATHWAY	hsa05145:Toxoplasmosis	5	5.55556	0.0249057	MAPK8, STAT3, MAPK14, PIK3CG, BCL2L1	82	112	8164	4.44469	0.996481	0.0516563	0.0269812
KEGG_PATHWAY	hsa04929:GnRH secretion	4	4.44444	0.025418	MAP2K1, PIK3CA, PIK3CD, PIK3CB	82	64	8164	6.22256	0.996872	0.0521922	0.0272611
KEGG_PATHWAY	hsa04725:Cholinergic synapse	5	5.55556	0.0256301	MAP2K1, PIK3CA, PIK3CD, PIK3CB, PIK3CG	82	113	8164	4.40535	0.99702	0.0521922	0.0272611
KEGG_PATHWAY	hsa04670:Leukocyte transendothelial migration	5	5.55556	0.0263671	PIK3CA, PIK3CD, PIK3CB, MAPK14, MMP9	82	114	8164	4.36671	0.997485	0.0529235	0.0276431
KEGG_PATHWAY	hsa05321:Inflammatory bowel disease	4	4.44444	0.0264617	JUN, STAT3, RORC, IL2	82	65	8164	6.12683	0.997539	0.0529235	0.0276431
KEGG_PATHWAY	hsa01524:Platinum drug resistance	4	4.44444	0.0356276	PIK3CA, PIK3CD, PIK3CB, BCL2L1	82	73	8164	5.4554	0.999704	0.0706247	0.0368888
KEGG_PATHWAY	hsa04650:Natural killer cell mediated cytotoxicity	5	5.55556	0.0362094	MAP2K1, SYK, PIK3CA, PIK3CD, PIK3CB	82	126	8164	3.95083	0.999742	0.0711483	0.0371623
KEGG_PATHWAY	hsa04136:Autophagy - other	3	3.33333	0.0397979	PPP2CA, PIK3C3, MTOR	82	32	8164	9.33384	0.999888	0.0775194	0.04049
KEGG_PATHWAY	hsa05100:Bacterial invasion of epithelial cells	4	4.44444	0.040749	PIK3CA, PIK3CD, PIK3CB, MET	82	77	8164	5.172	0.99991	0.0786877	0.0411003
KEGG_PATHWAY	hsa04270:Vascular smooth muscle contraction	5	5.55556	0.0438073	PPP1CC, MAP2K1, ADORA2A, ADRA1D, ADRA1A	82	134	8164	3.71496	0.999956	0.0838703	0.0438073
KEGG_PATHWAY	hsa04211:Longevity regulating pathway	4	4.44444	0.0581991	PIK3CA, PIK3CD, PIK3CB, MTOR	82	89	8164	4.47465	0.999999	0.11048	0.0581991
KEGG_PATHWAY	hsa04658:Th1 and Th2 cell differentiation	4	4.44444	0.0630336	JUN, MAPK8, MAPK14, IL2	82	92	8164	4.32874	1	0.117663	0.0630336
KEGG_PATHWAY	hsa05222:Small cell lung cancer	4	4.44444	0.0630336	PIK3CA, PIK3CD, PIK3CB, BCL2L1	82	92	8164	4.32874	1	0.117663	0.0630336
KEGG_PATHWAY	hsa04921:Oxytocin signaling pathway	5	5.55556	0.0664341	PPP1CC, MAP2K1, JUN, EGFR, PIK3CG	82	154	8164	3.2325	1	0.122985	0.0664341
KEGG_PATHWAY	hsa04150:mTOR signaling pathway	5	5.55556	0.0689781	MAP2K1, PIK3CA, PIK3CD, PIK3CB, MTOR	82	156	8164	3.19106	1	0.126648	0.0689781
KEGG_PATHWAY	hsa05030:Cocaine addiction	3	3.33333	0.0847911	JUN, DRD1, DRD2	82	49	8164	6.09557	1	0.154416	0.0847911
