# Supplementary material for: Gypenoside induces apoptosis by inhibiting the PI3K/AKT/mTOR pathway and enhances T-cell antitumor immunity by inhibiting PD-L1 in gastric cancer
Source: Front Pharmacol. 2024 Feb 28;15:1243353. doi: 10.3389/fphar.2024.1243353 (PMC10933075; doi:10.3389/fphar.2024.1243353)
Supplement: Supplementary file 16 [file Table10.XLSX]

## Sheet: Sheet1
group	A	A	A	A	A	A	A	A	A	A
sample	gypenoside LVI	gypenoside XLVI	ginsenoside Rb3	gypenoside Rd	gypenoside A	gypenoside L	gypenoside LI	damulin A	damulin B	gypenoside XLIX
STAT3	-7.1	-7.5	-9.9	-7.4	-8.5	-7.8	-7.7	-7.4	-7.5	-8.5
